# Supplementary material for: Longitudinal relations among inattention, working memory, and academic achievement: testing mediation and the moderating role of gender
Source: PeerJ. 2015 May 19;3:e939. doi: 10.7717/peerj.939 (PMC4451022; doi:10.7717/peerj.939)
Supplement: Data S1 [file peerj-03-939-s006.xlsx]

## Sheet: Sheet1
ID	School	Gender	Y1_Grade	PH_II	Y1_FrImmer	YEAR 1 Q	Y1_Age:Calc	Year1_ Bkgrnd_Parent	Y1_Self_Ed	Year1_SWAN_Teacher	Y1_SWANT1	Y1_SWANT2	Y1_SWANT3	Y1_SWANT4	Y1_SWANT5	Y1_SWANT6	Y1_SWANT7	Y1_SWANT8	Y1_SWANT9	Y1_SWANT10	Y1_SWANT11	Y1_SWANT12	Y1_SWANT13	Y1_SWANT14	Y1_SWANT15	Y1_SWANT16	Y1_SWANT17	Y1_SWANT18	Y1_T_INATT_TOTAL	Y1_IEP	Yr1TimeA_DIBELS	1A_ORF_Median	Yr1TimeA_MATH_CBM	1A_MATH_CDAdd	1A_MATH_CDSub	Yr1TimeA_WJ_III	1A_WJ_mathfluSS	Yr1TimeB_FINGERS	1B_FW_fwdSS	Yr1TimeB_DIGITS	1B_DS_fwdRS	1B_DS_fwdSS	1B_DS_bkwdRS	1B_DS_bkwdSS	1B_DS_totalRS	1B_DS_totalSS	YEAR 2	Y2_Grade	Yr2-Teacher
T1.001	T1	1	2	1	0		7.66111				0	0	0	0	0	0	0	0	0	0	0	0	0	0	0	0	0	0	0	0		27		32	12		88		5		6	7	3	8	9	7		3	T1.T04
T1.002	T1	1	2	0	0		6.91389				1	0	0	0	0	0	0	1	0	0	0	0	1	0	1	1	1	1	2	0		134		57	34		117											3	T1.T05
T1.003	T1	1	2	0	0		7.07778		7		1	1	1	1	2	1	2	1	1	0	0	0	0	0	0	0	0	0	11	0		60		39	25		99											3
T1.004	T1	2	2	1	0		7.00556				2	2	1	1	2	2	2	2	0	2	1	0	0	1	0	0	0	0	14	1		19		14	7		76		3		7	10	2	6	9	8		3
T1.005	T1	1	2	1	0																																											3
T1.006	T1	1	2	1	0		7.81944				-1	-1	-1	-1	-1	-1	-1	-1	-1	-1	-1	-1	-1	-1	-1	-1	-1	-1	-9	0		69		29	22		99		11		7	9	4	11	11	9		3	T1.T05
T1.007	T1	2	2	0	0		7.38333				0	0	0	0	0	0	0	0	0	0	0	0	0	0	0	0	0	0	0	0		89		13	17		84											3	T1.T05
T1.008	T1	2	2	0	0		6.95556				0	-1	-1	-1	-1	-1	-1	-1	-1	-1	-1	-1	-1	-1	-1	-1	-1	-1	-8	0		55		32	10		98											3	T1.T05
T1.009	T1	2	2	0	0		7.31667				-1	-1	-1	-1	-1	-1	-1	-1	-1	-1	-1	-1	-1	-1	-1	-1	-1	-1	-9	0		101		24	10		104											3	T1.T10
T1.010	T1	1	2	0	0		7.70278				2	2	3	2	2	2	2	3	2	2	2	2	2	3	3	3	2	3	20	0		112		20	15		94											3	T1.T04
T1.011	T1	2	2	1	0		7.26111				-1	-1	-1	-1	-1	-1	-1	-1	-1	-1	-1	-1	-1	-1	-1	-1	-1	-1	-9	0		98		28	14		105		10		6	8	3	9	9	8		3	T1.T10
T1.012	T1	2	2	1	0		7.66111				-1	-1	-1	-1	-1	-1	-1	-1	-1	-1	-1	-1	-1	-1	-1	-1	-1	-1	-9	0		56		22	17		95		9		7	9	2	5	9	7		3	T1.T05
T1.013	T1	1	2	1	0		7.36111				2	2	1	2	2	2	3	2	2	2	2	1	2	2	2	2	2	2	18	0		36		19	1		81		7		6	8	2	6	8	7		3	T1.T05
T1.014	T1	2	2	0	0		7.53611				-2	0	0	0	-1	0	0	0	0	0	0	0	0	0	0	0	0	0	-3	0		97		36	16		103											3	T1.T05
T1.015	T1	2	2	1	0		7.16111				0	0	0	0	0	1	0	0	0	0	0	0	0	0	0	0	0	0	1	0		21		23	12		93		3		5	6	2	6	7	6		3	T1.T05
T1.016	T1	1	2	0	0		7.20556				0	0	0	0	0	0	1	2	1	2	1	1	2	2	2	2	1	2	4	0		65		13	11		86											3	T1.T04
T1.017	T1	2	2	0	0		7.45278				2	0	2	1	1	0	0	1	0	0	1	0	1	0	0	1	0	0	7	0		121		40	27		111											3	T1.T04
T1.018	T1	2	2	1	0		7.83056				-1	-1	-1	-1	-1	-1	-1	-1	-1	-1	-1	-1	-1	-1	-1	-1	-1	-1	-9	0		33		11	2		76		7		8	11	3	8	11	9		3	T1.T04
T1.019	T1	1	2	1	0		7.15556				2	3	2	2	3	3	2	3	2	3	3	3	3	3	3	3	3	3	22	0		27		23	8		103		4		6	8	4	12	10	9		3	T1.T05
T1.020	T1	1	2	0	0		7.01111				-1	-1	-1	-1	-1	-1	-1	-1	-1	-1	-1	-1	-1	-1	-1	-1	-1	-1	-9	0		127		33	25		116											3	T1.T05
T1.021	T1	2	2	0	0		7.93611				0	0	0	0	0	0	0	0	0	0	0	0	0	1	1	1	0	0	0	0		114		45	20		103											3	T1.T10
T1.022	T1	1	2	0	0		7.04167				2	3	2	2	2	3	3	3	2	2	2	2	2	2	1	2	1	1	22	0		92		12	20		102											3	T1.T05
T1.023	T1	1	2	0	0		6.925				0	0	0	0	0	0	0	0	0	0	0	0	1	0	1	1	0	1	0			74		33	31		113											3	T1.T05
T1.024	T1	2	2	0	0		7.77222				0	0	0	0	0	0	0	0	0	0	0	0	0	0	0	0	0	0	0	0		90		35	16		94											3	T1.T05
T1.025	T1	1	2	0	0		7.15833				0	0	0	0	0	0	0	0	0	0	0	0	0	0	0	0	0	0	0	0		74		7	16		81											3	T1.T04
T1.026	T1	1	2	1	0		7.36944				2	3	3	3	3	3	1	1	1	0	0	0	1	0	0	0	0	0	20	1		9		3	0		75		7		6	8	3	9	9	8		3	T1.T05
T1.027	T1	2	2	0	0		7.68611				1	0	0	0	0	0	0	0	0	0	0	0	0	0	0	0	0	0	1	0		53		31	3		87											3	T1.T04
T1.028	T1	2	2	0	0		7.53611				-2	-2	-2	-2	-3	-3	-3	-2	-2	-2	-2	-2	-2	-2	-2	-2	-2	0	-21	0		123		39	28		109											3	T1.T05
T1.029	T1	1	2	1	0		7.83611				-1	-1	-1	-1	-1	-1	-1	-1	-1	-1	-1	-1	-1	-1	-1	-1	-1	-1	-9	0		83		16	12		77		9		7	9	4	11	11	9		3	T1.T05
T1.030	T1	2	2	0	0		7.72778				0	0	0	0	0	0	0	1	0	1	0	0	0	0	1	1	1	1	1	0		107		37	19		105											3	T1.T04
T1.031	T1	2	3	1	0		8.31389				-2	-2	0	0	0	-1	0	0	0	0	0	0	0	0	0	0	0	0	-5	0		191		21	18		90		9		10	13	4	11	14	13		4
T1.032	T1	2	3	0	0		8.66944				0	0	0	0	0	0	0	0	0	0	0	0	0	0	0	0	0	0	0	0		141		31	9		79											4	T1.T09
T1.033	T1	2	3	1	0		8.33056				1	2	0	0		2	2	2	1	0	0	0	0	0	0	0	0	0	10	0		128		35	29		94		6		6	7	3	8	9	7		4
T1.034	T1	2	3	0	0		8.01944				0	0	0	0	0	0	0	0	0	0	0	0	0	0	0	0	0	0	0	0		84		30	22		89											4	T1.T10
T1.035	T1	1	3	1	0		8.09722				3	3	2	3	3	3	3	3	1	3	3	3	3	2	3	3	2	3	24	1		8		6	10		76		5		4	4	4	11	8	6		4	T1.T09
T1.036	T1	2	3	0	0		8.76944				0	0	0	0	0	0	0	0	0	0	0	0	0	0	0	0	0	0	0	0		88		19	12		72											4	T1.T10
T1.037	T1	2	3	0	0		8.81389				0	0	0	0	0	0	0	0	0	0	0	0	0	0	0	0	0	0	0	0		121		43	25		92											4	T1.T09
T1.038	T1	2	3	0	0		8.85556				2		1	1	0	1	0	2	0	0	0	1	1	0	1	0	1	1	7	0		76		13	14		78											4	T1.T10
T1.039	T1	2	3	0	0		8.13611				0	0	0	0	0	0	0	0	0	0	0	0	0	0	0	0	0	0	0	0		54		18	16		83											4	T1.T09
T1.040	T1	1	3	0	0		8.23056				2	3	1	2	2	2	0	3	0	3	2	0	2	2	2	3	0	2	15	1		80		28	26		94											4	T1.T10
T1.041	T1	1	3	1	0		8.29722		8		1	2	1	1	0	2	2	3	0	1	1	0	0	0	0	0	0	0	12	0		66		45	16		82		7		8	11	4	11	12	10		4	T1.T09
T1.042	T1	1	3	1	0		8.68333				0	1	0	0	0	0	0	1	0	0	0	0	0	0	0	0	0	0	2	0		45		35	27		88		12		7	8	3	6	10	7		4	T1.T10
T1.043	T1	1	3	1	0		8.23889				2	2	1	2	2	2	3	2	0	2	1	1	1	1	1	1	1	1	16	1		111		45	31		76		9		7	9	3	8	10	8		4	T1.T09
T1.044	T1	1	3	0	0		8.20556				1	0	0	0	0	0	0	0	0	0	0	0	0	0	0	0	0	0	1	1		76		40	25		97											4
T1.045	T1	2	3	1	0		7.98611		7		1	1	1	1	0	1	0	1	0	0	0	0	0	0	0	0	0	0	6	0		93		42	21		94		9		5	6	5	12	10	8		4	T1.T10
T1.046	T1	1	3	1	0		8.78056				0	0	0	0	0	0	0	0	0	0	0	0	0	0	0	0	0	0	0	0		106		74	43		109		13		8	10	4	9	12	10		4	T1.T09
T1.047	T1	2	3	0	0		7.97778		5		0	0	0	0	0	0	0	0	0	0	0	0	0	0	0	0	0	0	0	0		64		42	21		97											4	T1.T10
T1.048	T1	2	3	0	0		8.28056				2	1	0	0	0	0	0	0	0	1	0	0	0	0	0	0	0	0	3	0		100		34	9		90											4	T1.T10
T1.049	T1	2	4	0	0		8.99167		7		-3	-3	-3	-3	-3	-3	-3	-3	-3	-3	-3	-3	-3	-3	-3	-3	-3	-3	-27	0		142		44	28		91											5	T1.T11
T1.050	T1	1	4	0	0		9.76944				0	0	1	0	0	0	0	1	1	0	0	0	0	0	0	0	0	0	3	0		97		47	31		82											5	T1.T09
T1.051	T1	1	4	0	0		9.83889		5		-2	-2	-2	-2	-2	-2	-2	-2	-2	-2	-2	-2	-2	-2	-2	-2	-2	-2	-18	0		104		66	41		86											5	T1.T09
T1.052	T1	1	4	1	0		9.82778		7		-1	-1	-1	-1	-1	-1	-1	0	-1	-1	-1	0	0	0	0	0	0	0	-8	0		130		68	42		100		7		6	6	5	10	11	8		5	T1.T09
T1.053	T1	1	4	1	0		9.81667				3	3	2	2	2	2	2	2	2	2	2	0	0	0	0	0	0	0	20	1		61		22	12		73		9		10	12	3	6	13	9		5	T1.T11
T1.054	T1	1	4	0	0		9.84722				0	-1	-1	-1	-1	-1	0	0	0	1		0	1	0	0	0	0	0	-5	0		135		70	36		99											5	T1.T11
T1.055	T1	2	4	0	0		8.86667				0	0	0	0	0	0	0	0	0	-1	-1	-1	-1	-1	-1	-1	-1	-1	0	0		129		67	26		110											5	T1.T11
T1.056	T1	2	4	1	0		9.11944				3	3	3	3	3	3	3	3	3	3	3	2	2	3	1	0	1	2	27	1		74		16	14		80		3		7	8	4	9	11	8		5	T1.T09
T1.057	T1	2	4	1	0		9.16944		3		2	1	1	2	1	1	2	2	2	0	0	0	0	0	0	0	0	0	14	1		37		26	14		75		8		7	8	4	9	11	8		5	T1.T11
T1.058	T1	1	4	0	0		9.66944				-1	-1	-1	-1	-1	-1	-1	3	0	0	0	0	0	0	0	0	0	0	-4	0		142		76	43		106											5	T1.T11
T1.059	T1	2	4	0	0		9.25278		5		1	0	0	0	0	0	0	0	0	0	0	0	0	0	0	0	0	0	1	0		108		37	21		78											5	T1.T11
T1.060	T1	1	4	0	0		8.93333				-1	-1	0	1	0	0	0	0	1	0	0	0	-1	-1	-1	-1	-1	-1	0	0		102		34	30		95											5	T1.T11
T1.061	T1	1	4	0	0		9.73333				2	3	3	3	3	2	2	2	2	3	3	3	2	2	2	3	2	2	22	0		68		37	26		83											5	T1.T11
T1.062	T1	2	4	1	0		9.20833				-2	-1	1	1	0	-1	-1	1	-2	0	0	-2	-2	0	1	0	0	0	-4	0		140		53	31		108		9		8	10	5	11	13	10		5
T1.063	T1	2	4	1	0		9.13889				1	1	2	1	1	1	1	2	1	0	0	0	-1	0	0	0	-1	-1	11	1		69		27	15		82		4		8	10	5	11	13	10		5	T1.T09
T1.064	T1	2	4	1	0		9.30556				-1	-1	-1	1	0	0	0	0	-1	-1	-1	0	0	0	0	0	0	0	-3	0		147		68	44		106		5		10	12	4	9	14	12		5	T1.T11
T1.065	T1	2	4	0	0		9.68889				-2	-2	-1	-2	-2	-2	-2	-2	-2	-2	-2	-2	-2	-2	-2	-2	-2	-2	-17	0		138		45	14		92											5	T1.T09
T1.066	T1	1	4	0	0																																											5
T1.067	T1	1	4	0	0		9.11111		5		0	0	0	0	0	0	0	1	0	0	0	0	1	1	1	1	1	1	1	1		200		35	41		101											5	T1.T11
T1.068	T1	1	4	0	0		9.61667				0	1	1	0	0	0	0	1	0	1	1	0	0	0	-1	-1	0	0	3	0		95		17	23		80											5	T1.T09
T1.069	T1	2	4	1	0		8.89167				1	0	-1	0	-1	0	0	0	-1	0	-1	0	-1	-1	-1	-1	-1	-1	-2	0		75		26	14		76		5		13	17	6	13	19	16		5	T1.T11
T1.070	T1	1	4	1	0		9.61389				-1	-1	-1	-1	-1	-1	-1	-1	-1	-1	-1	-1	0	-1	-1	0	0	0	-9	0		124		49	43		100		7		6	6	5	10	11	8		5	T1.T11
T1.071	T1	2	4	1	0		9.34167				1	1	0	0	0	0	0	0	0	0	0	0	-1	-1	-1	0	-1	-1	2	1		92		27	16		88		6		8	10	6	13	14	12		5	T1.T09
T1.072	T1	2	3	0	0		8.00556		5		2	2	2	1	1	1	0	1	0	0	0	0	0	0	0	0	0	0	10	0		68		16	14		74											4	T1.T10
T1.073	T1	1	1	0	0		6.55				-1	-1	0	0	0	0	0	0	0	0	0	0	0	0	0	0	0	0	-2	0		10		3	0		82											2	T1.T01
T1.074	T1	2	1	0	0		7.06667				3	0	0	2	3	2	1	1	1	1	0	0	0	0	1	3	2	3	13	1		2		0	0													2	T1.T08
T1.075	T1	1	1	0	0		6.56944				1	0	1	1	1	0	0	0	0	0	0	0	0	0	0	0	0	0	4	0		9		15	4		81											2	T1.T08
T1.076	T1	1	1	0	0		6.34722				2	3	2	3	2	2	2	3	0	3	3	3	0	2	2	2	0	2	19	0		5		8	1		85											2	T1.T01
T1.077	T1	2	1	0	0		6.10278				0	0	0	0	0	0	0	0	0	0	0	0	0	0	0	0	0	0	0	0		11		6	0													2	T1.T08
T1.078	T1	1	1	0	0		6.83333				-3	-2	-2	-2	-2	-2	-2	-2	-2	-2	-2	-3	-2	-2	-2	-2	-2	-2	-19	0		49		26	19		113											2	T1.T04
T1.079	T1	2	1	0	0		6.49722				-1	-1	-1	-1	0	-1	-1	-1	-1	-1	-1	-1	-1	-1	-1	-1	-1	-1	-8	0		32		6	6		90											2	T1.T08
T1.080	T1	2	1	0	0						1	0	-1	-1	-1	-1	-1	-1	-1	-1	-1	-1	-1	-1	-1	-1	-1	-1	-6	0		26		2	0													2	T1.T08
T1.081	T1	2	1	0	0						1	0	0	0	1	0	1	0	0	0	0	0	0	0	0	1	0	0	3	0		74		10	0													2	T1.T08
T1.082	T1	1	1	0	0						2	3	1	2	2	3	3	3	0	2	0	0	0	0	1	0	0	0	19	0		10		0	1													2	T1.T08
T1.083	T1	1	1	0	0		6.66111				0	0	0	0	0	0	0	0	0	0	0	0	1	0	1	0	0	0	0	0		32		11	3		89											2	T1.T08
T1.084	T1	1	1	0	0		6.175				0	0	0	0	0	0	0	0	0	0	0	0	0	0	0	0	0	0	0	0		30		11	5		101											2	T1.T08
T2.001	T2	2	1	1	0		6.96944		2		-2	-1	-2	-2	-1	-1	-1	-1	-1	-2	-2	-1	-1	-1	0	-1	-1	-1	-12	1		15		18	7		87		5		6	8	2	6	8	7		2	T2.T09
T2.002	T2	1	1	0	0		6.31389		8		0	1	0	1	1	1	0	1	0	2	1	0	0	0	0	0	0	0	5	0		7		4	0		89											2	T2.T10
T2.003	T2	1	1	0	0		6.46667		6		1	0	0	0	0	0	0	0	1	0	0	0	0	0	0	0	0	0	2	0		4		15	6		103											2	T2.T09
T2.004	T2	1	1	1	0		6.88333		6		1	0	1	3	2	2	2	2	2	3	2	2	1	2	0	0	1	0	15	0		3		1	2		82		5		4	4	2	6	6	5		2	T2.T10
T2.005	T2	1	1	1	0		6.88056		5		0	0	0	0	0	0	0	0	0	0	0	0	0	0	0	0	0	0	0	0		16		18	6		81		8		5	6	3	9	8	7		2	T2.T09
T2.006	T2	2	1	0	0		6.46111		5		1	0	0	0	0	-1	0	0	-1	0	0	0	0	0	0	0	0	1	-1	0		58		11	2		100											2	T2.T09
T2.007	T2	2	1	1	1		6.08333		5		-1	-2	-3	-2	-2	-2	-2	-1	-1	-1	-1	0	0	0	0	-1	-1	-1	-16	0		27		26	14		99		6		7	10	3	11	10	11		2	T2.T05
T2.008	T2	2	1	0	1		6.03333		3		1	0	0	0	0	1	0	0	0	0	0	0	0	0	0	0	0	0	2	0		0		8	0		103											2	T2.T05
T2.009	T2	2	1	1	1		6.46944		5		-1	-1	-2	-2	-1	-1	-2	-1	-1	-1	-1	0	-1	0	0	-1	-1	-1	-12	0		41		10	11		95		12		4	5	3	11	7	7		2	T2.T05
T2.010	T2	1	1	1	1		6.58611		6		-1	-1	-1	-2	-1	-2	-1	-1	-1	-1	-1	-1	0	0	0	-1	-1	-1	-11	0		18		11	10		104		10		8	12	4	12	12	12		2	T2.T05
T2.011	T2	2	1	1	1		6.17778		8		1	2	1	2	2	1	2	3	1	2	1	0	0	0	0	0	0	0	15	0		4		1	2		91		13		5	7	2	8	7	7		2	T2.T05
T2.012	T2	1	1	0	1		6.40556		7		0	0	0	0	1	0	1	0	0	0	1	0	0	0	0	0	0	0	2	0		6		9	10		95											2	T2.T04
T2.013	T2	2	1	1	1		6.50833		6		0	0	0	0	0	0	0	0	-1	1	1	0	0	0	0	0	1	0	-1	0		8		6	1		86		10		6	8	3	9	9	8		2	T2.T05
T2.014	T2	2	1	0	1		6.15		7		-1	-1	-1	-1	-1	-1	-1	-1	-1	0	0	0	0	0	0	-1	0	0	-9	0		20		0	0		88											2	T2.T04
T2.015	T2	2	1	1	1		6.87222		4		0	0	0	0	0	0	0	0	0	0	0	0	0	0	0	0	0	0	0	0		13		5	6		105		9		7	10	3	9	10	9		2	T2.T05
T2.016	T2	2	1	0	1		5.94722		8		0	-1	-1	0	-1	-1	-1	0	0	0	0	0	0	0	0	-1	0	0	-5	0		5		8	1		94											2	T2.T04
T2.017	T2	2	1	0	1		6.60556		7		-2	-1	-1	-1	-1	-2	-1	0	0	-1	-1	0	0	0	0	-1	0	0	-9	0		25		10	0		85											2	T2.T04
T2.018	T2	2	1	1	1		6.36944		5		0	0	-1	0	0	0	0	0	0	0	-1	0	0	0	-1	-1	-1	-1	-1	0		9		1	0		89		8		5	7	3	11	8	7		2	T2.T05
T2.019	T2	2	1	1	1		6.56389		4		0	0	0	0	0	0	0	1	0	0	0	-1	-1	-1		-1	-1	-1	1	0		5		1	2		82		12		7	10	2	6	9	8		2	T2.T05
T2.020	T2	2	1	0	1		6.28889		6		1	1	1	1	0	0	0	1	1	1	1	0	2	1	2	2	1	2	6	0		4		10	3		92											2	T2.T04
T2.021	T2	2	1	1	1		6.04167		7		1	2	0	1	1	1	1	2	1	0	0	0	-1	-1	-2	0	-1	0	10	0		6		1	0				13		4	5	1	6	5	5		2	T2.T05
T2.022	T2	1	1	1	1		6.39444		5		2	3	2	2	1	2	1	3	1	3	2	2	3	2	3	3	3	3	17	0		7		0	0		89		7		6	9	3	11	9	9		2	T2.T04
T2.023	T2	2	1	1	1		6.18056		8		-2	-3	-3	-2	-2	-3	-2	-2	-2	-3	-3	-2	-3	-3	-3	-2	-2	-2	-21	0		88		5	2		91		11		5	7	3	11	8	7		2	T2.T05
T2.024	T2	1	1	1	1		6.375		5		3	2	1	0	2	0	1	2	0	2	2	2	1	1	1	2	2	2	11	0		13		12	3		100		11		6	9	3	11	9	9		2	T2.T05
T2.025	T2	2	1	0	1		6.34722		5		2	1	1	1	1	0	0	2	0	2	1	1	1	1	2	2	2	2	8	0		3		9	3		94											2	T2.T05
T2.026	T2	2	1	0	1		6.61667		7		2	0	0	0	1	-1	0	0	0	0	0	0	0	0	0	0	0	0	2	0		25		9	3		93											2	T2.T04
T2.027	T2	2	1	0	1		6.375		6		-1	1	0	2	-1	0	0	2	1	0	-1	-1	-1	-1	-2	-1	-2	-1	4	0		5		8	3		93											2	T2.T04
T2.028	T2	2	1	0	1																																											2
T2.029	T2	2	1	0	1		6.15278		5		1	2	0	1	0	0	1	2	1	1	0	0	0	0	1	0	0	0	8	0		4		7	1		97											2	T2.T05
T2.030	T2	2	2	1	1		7.24722		8		0	0	0	0	0	1	0	0	0	0	0	0	0	0	0	0	0	0	1	0		11		14	6		88		8		4	4	3	9	7	6		3	T2.T07
T2.031	T2	2	2	1	1		7.25833		7		-2	-3	-2	-2	-2	-3	-3	-3	-2	-2	-2	-2	-3	-2	-3	-2	-3	-3	-22	0		95		28	16		107		12		6	8	3	9	9	8		3	T2.T08
T2.032	T2	1	2	0	1		7.22778		5		1	-1	-1	-1	0	0	0	0	0	0	0	0	-1	0	0	-1	-1	0	-2	0		79		16	5		97											3	T2.T08
T2.033	T2	1	2	1	1		7.19722		7		2	2	3	2	1	1	1	3	-3	3	3	3	3	3	3	3	3	3	12	0		76		32	6		114		7		6	8	3	9	9	8		3	T2.T07
T2.034	T2	2	2	1	1		7.67222		8		-3	-3	-3	-3	-3	-3	-3	-3	-3	-3	-3	-3	-3	-3	-3	-3	-3	-3	-27	0		70		28	11		104		8		7	9	4	11	11	10		3	T2.T07
T2.035	T2	2	2	1	1		7.01667		4		2	1	1	1	1	1	1	2	2	1	0	0	0	0	0	-1	-1	-1	12	0		16		11	2		86		10		7	10	3	9	10	9		3	T2.T08
T2.036	T2	2	2	0	1		7.51944		7		-1	-2	-2	-2	-1	-1	-2	-2	-2	-2	-2	-1	-2	-2	-2	-3	-2	-2	-15	0		60		22	9		89											3	T2.T08
T2.037	T2	2	2	0	1		7.19167		5		1	1	0	1	1	2	1	1	0	1	1	0	0	0	1	1	1	1	8	0		37		13	7		91											3	T2.T08
T2.038	T2	2	2	1	1		7.45833		7		-3	-3	-3	-3	-3	-3	-3	-3	-3	-3	-3	-3	-3	-3	-3	-3	-3	-3	-27	0		80		25	8		101		8		6	8	6	15	12	12		3	T2.T07
T2.039	T2	1	2	1	1		7.83333		8		-1	0	0	0	0	0	0	0	0	0	0	0	0	0	0	0	0	0	-1	0		44		15	17		94		10		7	9	3	8	10	8		3	T2.T07
T2.040	T2	1	2	0	1		6.98611		7		-2	-1	-1	-1	-1	-1	-1	-1	-1	-1	-1	-1	0	0	0	0	0	0	-10	0		129		35	15		111											3	T2.T07
T2.041	T2	2	2	0	1		7.85		7		1	1	0	1	1	1	0	1	0	0	0	0	0	0	0	0	0	0	6	0		40		13	4		71											3	T2.T07
T2.042	T2	1	2	0	1		7.48611		6		1	1	0	1	1	1	1	1	0	0	0	0	1	1	1	1	1	0	7	0		12		15	6		85											3	T2.T08
T2.043	T2	1	2	0	1		7.59444		5		0	1	1	0	0	0	0	1	0	2	2	2	1	1	1	1	1	1	3	0		7		22	7		96											3	T2.T08
T2.044	T2	1	2	1	1		7.51111		7		1	0	0	0	0	0	0	0	0	0	0	0	0	0	0	0	0	0	1	0		19		24	16		116		6		8	12	4	12	12	12		3	T2.T07
T2.045	T2	2	2	0	1						0	0	0	0	0	0	0	0	0	0	0	0	0	0	0	0	0	0	0	0																		3
T2.046	T2	1	2	0	1		7.42778		5		0	1	0	0	0	0	0	1	0	0	0	0	0	0	0	0	0	0	2	0		20		20	12		96											3	T2.T08
T2.047	T2	2	2	1	1		7.43333		8		0	0	0	0	0	0	0	0	0	0	0	0	-1	-1	0	-1	-1	-1	0	0		67		25	9		103		8		5	6	5	13	10	9		3	T2.T07
T2.048	T2	1	2	0	0		7.95278		8		-1	-2	-2	-2	-2	-1	-1	0	0	-2	-2	0	0	0	0	-2	-1	1	-11	0		94		18	9		90											3	T2.T09
T2.049	T2	2	2	1	0		7.93333		5		2	2	2	2	2	3	2	3	0	2	2	2	3	2	3	3	3	2	18	0		120		7	7		78		9		6	7	4	11	10	8		3	T2.T09
T2.050	T2	1	2	1	0		8.26944		3		3	2	2	3	2	2	2	3	2	1	1	1	3	2	3	3	2	2	21	0		14		16	14		84		1		6	7	3	8	9	7		3	T2.T09
T2.051	T2	2	2	1	0		6.975		5		-1	-2	-2	-2	-2	-2	-2	-2	-2	-2	-2	-2	-2	-2	-2	-2	-2	-2	-17	0		106		18	13		101		15		6	8	3	9	9	8		3	T2.T09
T2.052	T2	1	3	0	0		7.96944		5		0	1	1	1	0	0	0	1	0	0	0	0	2	2	2	2	1	1	4	0		73		9	9		82											4	T2.T11
T2.053	T2	1	2	1	0		7.50833		3		3	3	3	3	3	3	3	3	1	3	3	3	3	3	3	3	2	0	25	0		7		13	7		84		7		6	8	4	12	10	9		3	T2.T09
T2.054	T2	1	3	0	0		8.60833		5		2	2	0	2	2	2	3	1	0	0	0	0	0	0	1	0	-2	-2	14	0		65		18	7		85											4	T2.T11
T2.055	T2	2	3	1	0		8.16944		5		3	3	2	3	3	2	2	2	1	1	0	0	1	0	2	1	1	1	21	0		36		13	12		78		9		9	12	3	8	12	11		4	T2.T11
T2.056	T2	1	3	1	1		8.75		4		0	0	0	-1	0	0	0	0	0	0	0	0	0	0	0	0	0	0	-1	0		58		51	34		101		10		6	6	5	11	11	8		4	T2.T12
T2.057	T2	2	3	0	1		8.25556		5		2	2	0	1	1	1	1	1	0	0	0	0	0	0	0	0	0	0	9	0		32																4	T2.T12
T2.058	T2	2	3	1	1		8.80833		5		0	-1	-2	-2	-2	-2	-2	-2	-2	-2	-2	-2	-2	-2	-2	-2	-2	-2	-15	0		53		23	23		89		2		5	4	6	13	11	8		4	T2.T12
T2.059	T2	2	3	1	1		8.16944		5		-3	-1	0	-2	0	-2	-1	-1	-1	-1	-1	-1	-2	-1	-1	-2	-2	-2	-11	0		103		29	28		88		6		7	9	2	5	9	7		4	T2.T13
T2.060	T2	1	3	0	1		8.66944		6		-1	-1	-1	-1	-1	-1	-1	-1	-1	-1	-1	-1	-1	-1	-1	-1	-1	-1	-9	0		106		30	31		96											4	T2.T13
T2.061	T2	2	3	1	1		8.73889		5		0	0	0	0	0	0	0	0	0	0	0	0	0	0	0	0	0	0	0	0		71		22	21		94		14		7	8	4	9	11	8		4	T2.T12
T2.062	T2	2	3	0	1		8.02222		7		-2	-2	-2	-2	-2	-2	-2	-2	-2	-2	-2	-2	-2	-2	-2	-2	-2	-2	-18	0				25	13		92											4	T2.T13
T2.063	T2	1	3	0	1		7.98611		4		2	2	0	2	1	1	1	1	0	1	1	0	0	0	0	0	0	0	10	1		49		3	15		90											4	T2.T11
T2.064	T2	1	3	0	1		8.25556		5		1	3	1	2	2	3	2	3	0	2	3	1	1	2	1	1	1	1	17	1		51		38	16		94											4	T2.T12
T2.065	T2	2	3	1	1		8.23333		7		0	-2	-2	-2	-2	-2	-2	-2	-2	-2	-2	-2	-2	-2	-2	-2	-2	-2	-16	0		81		34	27		101		13		7	9	3	8	10	8		4	T2.T13
T2.066	T2	1	3	0	1		8.53333		7		0	-1	-1	-1	-1	-2	-1	-1	-2	0	0	0	2	1	2	1	1	1	-10	0		126		33	28		101											4	T2.T13
T2.067	T2	1	3	0	1		8.64722		8		-1	-1	-1	-2	-1	-2	-1	-1	-2	-1	-1	-1	-2	-1	-2	-2	-1	-2	-12	0		111		33	25		93											4	T2.T13
T2.068	T2	1	3	0	1		8.63889		5		1	1	0	1	1	1	1	1	0	2	2	0	2	2	2	2	1	2	7	1		25		31	23		101											4	T2.T12
T2.069	T2	2	3	1	1		8.13333		7		1	0	-1	0	1	0	0	0	0	0	0	0	0	0	1	0	0	0	1	0		91		10	16		89		5		6	7	4	11	10	8		4	T2.T12
T2.070	T2	1	3	1	1		8.49722		6		3	2	2	3	3	3	2	2	1	1	1	1	1	1	2	3	1	1	21	1		15		23	17		84		2		6	7	4	11	10	8		4	T2.T13
T2.071	T2	2	3	0	1		8.3		7		1	0	0	0	1	0	0	1	0	0	0	0	0	0	0	1	0	0	3	0		89		26	8		82											4	T2.T12
T2.072	T2	1	3	0	1		8.46944		7		0	1	0	1	0	0	0	1	0	0	0	0	0	0	0	0	0	0	3	0		107		44	32		99											4	T2.T13
T2.073	T2	1	3	1	1		8.80278		7		-1	-2	-2	-2	-2	-2	-2	-2	-2	-2	-2	-2	-2	-2	-2	-2	-2	-2	-17	0		105		49	35		102		9		6	6	5	11	11	8		4	T2.T12
T2.074	T2	2	3	0	1		8.17222		7		1	0	0	0	0	0	0	0	0	0	0	0	0	0	0	0	0	0	1	0		98		37	22		102											4	T2.T13
T2.075	T2	1	3	1	1		8.30833		6		2	2	1	2	3	1	1	3	2	3	3	3	3	3	2	1	1	1	17	0		83		25	30		90		3		5	6	4	11	9	7		4	T2.T12
T2.076	T2	2	3	1	1		8.60556		6		3	3	1	1	1	1	2	2	2	2	2	1	1	1	0	0	0	0	16	0		13		19	19		86		9		6	6	4	9	10	7		4	T2.T12
T2.077	T2	1	3	1	1		8.79722		7		0	0	0	0	0	0	0	0	0	0	0	0	0	1	0	0	0	0	0	0		123		29	31		101		7		6	6	4	9	10	7		4	T2.T13
T2.078	T2	2	3	1	1		8.68333		7		0	0	0	0	0	0	0	0	0	0	0	0	0	0	0	0	0	0	0	0		95		41	19		93		8		10	12	3	6	13	11		4	T2.T13
T2.079	T2	1	3	1	1		8.19444		5		3	3	1	3	2	2	2	3	2	0	0	0	0	0	-2	-2	-2	-2	21	1		17		27	19		98		5		5	6	3	8	8	6		4	T2.T12
T2.080	T2	2	3	1	1		8.66944		6		-2	-2	-2	-2	-2	-2	-2	-2	-2	-3	-3	-2	-2	-3	-2	-3	-2	-2	-18	0		100		29	20		91		14		8	10	4	9	12	10		4	T2.T12
T3.001	T3	1	1	0	0		5.99167		5		0	1	0	1	1	-3	0	0	0	1	0	0	1	0	1	1	1	1	0	0		30		8	6		107											2	T3.T07
T3.002	T3	2	1	0	0						2	0	0	1	0	0	1	1	1	1	1	1	1	0	2	1	0	2	6	0		4		7	0													2	T3.T07
T3.003	T3	1	1	0	0		5.98333				-2	0	0	0	0	0	0	1	0	0	0	0	0	0	0	0	0	0	-1	0		10		11	6		115											2	T3.T07
T3.004	T3	2	1	0	0		6.91389		5		-2	-2	-2	-2	-2	-2	-2	-2	-2	-2	-2	-2	-2	-2	-2	-2	-2	-2	-18	0		27		17	10		22											2
T3.005	T3	1	1	0	0						1	0	0	0	0	0	1	0	0	0	0	0	0	0	0	0	0	0	2	0		9		3	2													2	T3.T07
T3.006	T3	1	1	0	0		6.26944		7		1	0	0	0	0	0	0	1	0	0	0	0	0	0	0	0	0	0	2	0		19		0	5													2	T3.T07
T3.007	T3	2	1	0	0		6.35833				1	0	0	0	0	0	0	1	0	0	0	0	0	0	1	1	1	1	2	0		4		0	0													2	T3.T07
T3.008	T3	2	1	0	0						-2	0	0	0	0	0	0	-1	0	0	0	0	0	0	0	0	0	0	-3	0																		2
T3.009	T3	1	1	0	0		6.20833		5		-1	-1	-1	-1	0	0	0	0	0	0	0	0	0	0	0	0	0	0	-4	0		33		8	3		92											2	T3.T07
T3.010	T3	1	1	0	0		6.76944		7		-2	-1	-1	-1	0	0	0	0	0	0	0	0	0	0	0	0	0	0	-5			13		9	2		84											2	T3.T07
T3.011	T3	2	1	0	0		6.075				1	0	0	0	0	0	0	0	0	0	0	0	-1	-1	-1	0	0	0	1	0		8		7	2		93											2	T3.T03
T3.012	T3	1	1	0	0						1	0	0	0	1	1	1	0	0	0	0	0	0	0	0	0	0	0	4	0		3		2	2													2	T3.T03
T3.013	T3	2	1	1	0		6.3		7		0	0	0	0	0	0	0	0	0	0	0	0	0	0	0	0	0	0	0	0		28		1	2		88		10		7	10	4	13	11	12		2	T3.T03
T3.014	T3	1	1	1	0		6.53056		4		0	0	0	0	0	0	0	0	0	0	0	0	0	0	0	0	0	0	0	0		39		16	10		107		13		6	9	4	13	10	10		2	T3.T07
T3.015	T3	1	1	0	0		6.67778		7		1	1	0	0	0	0	0	0	0	1	1	0	1	1	0	0	0	0	2	0		23		30	16		94											2	T3.T07
T3.016	T3	2	1	0	0		6.86111		5		1	0	0	0	0	0	0	0	0	0	0	0	0	0	0	0	0	0	1	0		35		6	3		86											2	T3.T07
T3.017	T3	2	1	1	0		6.55833		7		1	0	0	0	0	0	1	0	1	0	0	0	0	0	0	0	0	0	3	0		4		6	2		84		5		5	6	2	6	7	6		2	T3.T03
T3.018	T3	1	1	1	0		6.56944		6		-1	-1	-1	-1	-1	-1	-1	0	0	0	0	0	0	0	0	0	0	0	-7	0		111		13	14		106		11		5	6	2	6	7	6		2	T3.T03
T3.019	T3	1	1	0	0		6.27222				0	0	0	0	0	0	0	0	0	0	0	0	0	0	0	0	0	-1	0	0		83		6	8		89											2	T3.T03
T3.020	T3	2	1	0	0		6.71111				-1	-1	0	0	-1	-1	-1	0	-1	-1	-1	0	0	0	0	0	0	0	-6	0		17		15	0		95											2	T3.T03
T3.021	T3	2	1	0	0		6.08333		5		0	0	0	0	0	0	0	0	0	0	0	0	-1	-1	0	0	0	0	0	0		16		9	1		96											2	T3.T07
T3.022	T3	1	1	1	0		6.225		7		-1	-1	-1	-1	-1	-1	-1	-2	0	-1	0	0	0	0	0	0	0	0	-9	1		116		21	25		119		7		8	13	5	15	13	14		2	T3.T08
T3.023	T3	2	2	1	0		7.75278		5		-2	-2	-2	-2	-2	-2	-2	-2	-2	-2	-2	-2	-2	-2	-2	-2	-2	-2	-18	0		137		40	19		103		5		7	9	4	11	11	10		3	T3.T08
T3.024	T3	1	2	0	0		7.06944		6		0	0	0	0	0	0	0	1	0	0	1	0	0	0		1	0	0	1	0		43		36	4		97											3	T3.T05
T3.025	T3	2	2	1	0		7.16944		7		0	0	0	0	0	0	0	0	0	0	0	0	0	0	0	0	0	0	0	0		75		29	13		101		7		5	6	3	9	8	7		3	T3.T05
T3.026	T3	1	2	0	0		7.04167		5		1	0	0	0	1	1	0	1	0	0	1	0	0	0	0	0	0	0	4	0		66		29	5		92											3	T3.T05
T3.027	T3	2	2	0	0		6.95556		7		0	0	0		0	0	0	0	0	0	0	0	0	0	0	0	0	0	0	0		71																3	T3.T08
T3.028	T3	1	2	1	0		7.72778		5		0	0	0	0	0	0	0	0	0	0	0	0	0	0	0	0	0	0	0	0		101		42	27		102		9		9	12	7	14	16	15		3	T3.T08
T3.029	T3	1	2	0	0		7.80833				0	0	0	0	0	0	0	0	0	0	0	0	0	0	0	0	0	0	0	0		85		42	27		113											3	T3.T08
T3.030	T3	2	2	0	0		7.525				1	1	0	1	1	0	1	0	0	0	0	0	0	0	0	0	0	0	5	0		87		36	16		100											3	T3.T08
T3.031	T3	1	2	0	0		7.5		3		1	0	0	1	0	1	0	1	0	0	0	0	0	0	0	0	0	0	4	0		49		16	1		80											3	T3.T08
T3.032	T3	1	2	0	0		7.15556				2	0	1	1	1	0	1	1	1	0	0	0	0	0	0	0	0	0	8	0		15		29	8		97											3
T3.033	T3	1	2	1	0		7.24722		5		2	1	1	1	1	1	1	1	0	0	0	0	0	0	0	0	0	0	9	0		29		23	2		92		2		6	8	3	9	9	8		3	T3.T05
T3.034	T3	2	2	0	0		7.89444				-2	-1	-1	-1	0	-1	0	-1	0	0	0	0	0	0	0	0	0	0	-7	0		81		36	16		97											3	T3.T05
T3.035	T3	2	2	0	0		7.06944		5		0	0	0	0	0	0	0	0	0	0	0	0	0	0	0	0	0	0	0	0		95		9	13		84											3	T3.T05
T3.036	T3	1	2	0	0		7.66667		7		-1	-1	0	0	0	0	0	1	0	1	1	1	1	1	1	1	1	1	-1	0		63		30	10		92											3	T3.T05
T3.037	T3	1	2	1	0		7.39722		4		1	2	2	2	2	2	2	2	2	1	1	2	0	1	0	0	0	0	17	0		17		20	13		82		9		7	10	4	12	11	10		3	T3.T05
T3.038	T3	2	2	0	0		7.69722				0	0	0	-2	-2	-2	-2	0	-2	0	-1	0	0	0	0	-1	-2	-2	-10	0		79		45	15		101											3	T3.T08
T3.039	T3	2	2	1	0		7.81667		5		0	0	0	0	0	0	0	0	0	0	0	0	0	0	0	0	-1	-1	0	0		212		40	21		103		10		5	6	2	5	7	5		3	T3.T05
T3.040	T3	1	2	1	0		7.80278		4		0	0	-2	-2	-2	-2	-2	-2	-2	-2	-2	-2	-2	-2	-2	-2	-2	-2	-14	0		152		40	32		106		3		6	7	3	8	9	7		3	T3.T05
T3.041	T3	1	2	1	0		7.38611		8		-2	-2	-2	-2	-2	-2	-2	-2	-2	-2	-2	-2	-2	-2	-2	-2	-2	-2	-18	0		110		49	36		117		17		7	10	4	12	11	10		3	T3.T05
T3.042	T3	1	2	0	0		7.68056		7		2	2	2	2	2	2	2	3	1	3	2	2	2	2	2	1	1	3	18	1		13		9	9		88											3	T3.T08
T3.043	T3	1	2	1	0		7.38611		6		0	0	0	0	0	0	0	0	0	0	0	0	0	0	0	0	0	0	0	0		67		20	6		93		6		4	4	2	6	6	5		3	T3.T08
T3.044	T3	2	2	1	0		7.33611		7		-1	-1	-3	-2	-1	-2	-2	0	-2	-2	-2	-2	-2	-2	-2	-2	-2	-2	-14	0		109		31	22		108		8		6	8	6	15	12	12		3	T3.T08
T3.045	T3	1	2	0	0		7.46667				2	1	0	1	1	1	1	1	0	1	1	1	0	1	2	0	0	0	8	1		7		9	11		78											3	T3.T08
T3.046	T3	2	3	0	0		8.75556				2	2	2	2	2	2	2	1	2	2	2	2	2	2	2	2	2	1	17	0		57		16	17		79											4	T3.T09
T3.047	T3	1	3	1	0		8.62222		7		-2	-2	-2	-2	-2	-2	-2	-2	-2	-2	-2	-2	-1	-2	-1	-2	-2	-2	-18	0		137		46	36		95		5		8	10	5	11	13	11		4	T3.T09
T3.048	T3	1	3	1	0		8.075		5		1	0	0	-1	-1	-1	-1	0	-1	0	-1	1	1	1	1	-1	0	-1	-4	0		65		36	17		93		5		7	9	4	11	11	9		4	T3.T09
T3.049	T3	2	3	1	0		7.63056		2		-3	-3	-2	-3	-3	-3	-3	-3	-3	-2	-2	-2	-2	-3	-2	-3	-3	-2	-26	0		159		29	15		115		9		9	12	3	8	12	11		4	T3.T09
T3.050	T3	2	3	0	0		8.10556		7		-2	-1	0	-2	-2	-2	-2	-2	-2	1	2	0	1	1	1	1	1	0	-15	0		103		12	25		95											4	T3.T09
T3.051	T3	2	3	0	0		8.00278		4		-2	-2	-3	-2	-2	-2	-2	-2	-2	-3	-3	-3	-3	-3	-3	-3	-3	-3	-19	0		111		28	16		95											4	T3.T09
T3.052	T3	2	3	0	0		7.91944		7		-2	0	1	-2	0	-2	-2	-1	-2	2	2	-2	0	2	1	-2	-2	-2	-10	0		130		33	32		97											4	T3.T09
T3.053	T3	1	3	1	0		8.49722		5		3	3	0	3	3	2	3	2	3	2	-2	0	0	0	1	-1	0	0	22	1		16		42	37		99		3		8	11	3	8	11	9		4	T3.T09
T3.054	T3	2	3	1	0		8.83611		5		-2	-2	-2	-3	-2	-2	-2	-2	-3	-2	-1	-2	-1	-1	-1	-2	-1	-1	-20	0		130		21	7		87		8		7	8	2	5	9	6		4	T3.T09
T3.055	T3	2	3	0	0		8.28889		7		-2	-2	2	-2	-3	-2	-2	-2	-2	0	1	0	1	1	1	-2	-2	-2	-15	0		116		29	22		95											4	T3.T09
T3.056	T3	1	3	0	0		8.275				3	2	2	3	2	2	3	3	2	2	2	2	2	2	2	2	1	1	22	0		95		22	15		89											4	T3.T09
T3.057	T3	1	3	0	0		8.36389		4		0	0	-2	-2	-1	-2	-2	-1	-2	-3	-3	-2	-2	-2	-1	-2	-2	-2	-12	0		78		34	25		96											4	T3.T09
T3.058	T3	1	3	1	0		8.40833		6		3	2	1	0	3	2	2	2	1	3	2	3	1	2	2	2	0	0	16	1		33		10	8		69		6		4	4	2	5	6	4		4	T3.T09
T3.059	T3	1	3	0	0				4		-1	-1	-1	-1	0	-2	0	0	-2	0	-1	-2	-1	-1	0	0	-2	-1	-8	1																		4
T3.060	T3	1	3	1	0		8.16111		5		1	0	0	0	1	0	0	1	-1	-1	-1	-1	-1	-1	0	0	-1	0	2	0		138		28	28		102		1		8	11	6	13	14	13		4	T3.T09
T3.061	T3	2	3	1	0		8.66389		8		-3	-3	-1	-3	-3	-3	-3	-1	-3	-3	-3	-3	-3	-3	-3	-3	-3	0	-23	0		114		32	23		97		17		9	10	5	11	14	12		4	T3.T09
T3.062	T3	1	2	0	0		7.54167				0	0	0	0	0	0	0	0	0	0	0	0	0	0	0	0	0	0	0	0		66		25	17		103											3	T3.T05
T3.063	T3	2	2	0	0		7.03056				0	0	-1	-1	-1	-1	-1	-1	-1	-1	-1	-1	-1	-1	-1	-1	-1	-1	-7	0		41		20	8		92											3	T3.T08
T4.001	T4	1	1	0	0						0	2	1		1	1	0	2	-1	0	0	3	3	0	0	0	0	0	6	0		2		7	0													2	T4.T04
T4.002	T4	2	1	0	0		6.61944		6		0	-1	-2	-1	-1	-1	-1	-1	0	-1	-1	-2	-2	-2	-2	-2	-2	-2	-8	0		5		4	0		85											2	T4.T03
T4.003	T4	1	1	0	0						3	3	2	3	1	3	1	1		2	1	1	1	1	2	2	1	2	17	1																		2
T4.004	T4	2	1	1	0		6.38333		7		1	0	0	0	-1	0	0	0	0	0	0	0	0	0	0	-1	-1	0	0	0		3		11	1		90		8		4	5	0	5	4	4		2	T4.T04
T4.005	T4	1	1	1	0		6.69722		7		0	-1	-1	0	0	0	0	0	0	0	0	0	0	0	-2	-2	-2	-2	-2	0		56		7	3		80		4		5	6	2	6	7	6		2	T4.T03
T4.006	T4	2	1	0	0		6.53056				-1	-2	-2	-2	-1	-2	-2	-1	-2	-2	-2	-2	-2	-2	-2	-1	-2	-1	-15	0		17		17	2		93											2	T4.T04
T4.007	T4	2	1	1	0		6.33611		7		1	1	0	1	0	1	0	0	0	-1	-1	-1	-1	-1	-1	-1	-1	-1	4	0		17		1	3		93		9		5	7	2	8	7	7		2
T4.008	T4	1	1	0	0				7		0	2	2	1	1	2	1	1	1	1	1	1	1	0	1	2	1	2	11	0																		2
T4.009	T4	1	1	1	0		6.8		5		-2	-2	-2	-2	-2	-2	-2	-1	-1	-2	-2	-2	-2	-2	-2	-2	-2	-2	-16	0		12		0	8		94		7		5	6	4	12	9	8		2	T4.T03
T4.010	T4	2	1	0	0		6.16667		5		-1	-2	-2	-2	-2	-2	-2	-1	-1	-2	-2	-2	-2	-2	-2	-2	-2	-2	-15	0		48		7	1		92											2	T4.T03
T4.011	T4	2	1	0	0						2	2	-2	1	0	2	0	0	0	-2	-2	-2	-2	-2	-1	-2	-2	0	5	1		2		0	0													2	T4.T04
T4.012	T4	2	1	0	0		6.43611		5		0	-2	-2	-2	-1	-2	-2	-1	-2	-2	-2	-2	-2	-2	-2	-2	-2	-2	-14	0		16		1	0		89											2	T4.T04
T4.013	T4	2	1	1	0		6.52222		4		-2	-2	-2	-2	-2	-2	-2	-2	-2	-2	-2	-2	-2	-2	-2	-2	-2	-2	-18	0		13		26	15		114		10		6	8	3	9	9	8		2	T4.T03
T4.014	T4	2	2	1	0		6.96944		7		-2	-2	-3	-2	-2	-2	-2	-2	-2	-2	-2	-3	-2	-2	-2	-2	-3	-2	-19	0		112		42	9		115		10		8	12	5	13	13	13		3	T4.T05
T4.015	T4	2	2	1	0		7.34444		3		0	-1	-1	0	1	0	1	1	0	-1	-1	-1	-1	-1	-1	-1	-2	-1	1	0		62		11	7		91		3		6	8	3	9	9	8		3	T4.T05
T4.016	T4	1	2	0	0		7.03889		8		1	-1	-2	-1	0	-2	-1	-2	-2	-1	-2	-2	-2	-2	-2	-2	-2	-2	-10	0		39		18	19		106											3	T4.T05
T4.017	T4	2	2	1	0		7.60833		6		-3	-3	-2	-2	-2	-3	-1	-2	-2	-2	-2	-2	-2	-2	-2	-2	-2	-2	-20	0		166		43	20		104		12		6	7	3	8	9	7		3	T4.T07
T4.018	T4	1	2	0	0		7.09722																									91		27	27		112											3
T4.019	T4	2	2	1	0		7.73889		5		-2	-2	-2	-2	-2	-2	-2	-2	-2	-2	-2	-2	-2	-2	-2	-2	-2	-2	-18	0		59		32	24		93		10		6	7	4	11	10	8		3	T4.T05
T4.020	T4	2	2	0	0		7.39722		6		-2	-2	-2	-2	-2	-2	-1	-2	-2	-2	-2	-2	-2	-2	-1	-2	-2	-2	-17	0		119		28	19		103											3	T4.T05
T4.021	T4	1	2	1	0		7.16667		6		1	1	-1	0	0	0	1	1	0	0	0	0	0	0	1	0	0	0	3	0		38		34	22		103		3		5	6	3	9	8	7		3	T4.T03
T4.022	T4	2	2	0	0		7.42222		7		-1	0	0	-1	-1	-2	-2	-2	-1	-1	-2	-2	-1	0	-1	-2	-2	-2	-10	0		64		20	14		104											3	T4.T03
T4.023	T4	2	2	0	0		7.73889		5		-1	-1	-1	-1	-1	-2	-2	-2	-2	-1	-2	-2	-2	-2	-1	-2	-2	-2	-13	0		72		21	11		101											3	T4.T05
T4.024	T4	2	2	0	0						1	0	0	1	0	0	0	1	0	0	0	-1	-1	-1	-1	-1	-1	-1	3	0		21		10	6													3	T4.T05
T4.025	T4	1	2	0	0						2	0	0	0	2	1	0	1	0	0	0	0	0	0	0	0	-1	-1	6	1		13		6	3													3	T4.T03
T4.026	T4	2	2	0	0		7.38889		3		0	0	-1	-1	0	1	0	0	0	0	0	0	1	0	1	1	0	0	-1	0		23		17	14		94											3	T4.T03
T4.027	T4	1	2	0	0		7.83611				-2	-2	-2	-2	-2	-2	-2	-2	-2	-1	-2	-1	-1	-1	-1	-2	-2	-2	-18	0		81		20	11		96											3	T4.T05
T4.028	T4	1	2	1	0		7.55833		4		0	0	0	0	1	1	0	1	0	0	0	0	-1	0	-1	-2	-2	-2	3	1		15		5	5		67		7		6	7	1	4	7	5		3	T4.T05
T4.029	T4	1	2	1	0		7.25		4		-2	-2	-2	-2	-2	-2	-2	-2	-2	-2	-2	-2	-2	-2	-2	-2	-2	-2	-18	0		101		17	7		93		8		8	12	4	12	12	12		3	T4.T03
T4.030	T4	1	2	0	0		6.96667		5		-1	-1	-1	-1	0	0	0	0	0	0	0	0	0	0	0	0	-1	0	-4	0		28		24	8		96											3	T4.T05
T4.031	T4	1	2	0	0		7.74167				1	0	-1	-1	0	-1	0	0	0	-1	-1	-1	-1	-1	-1	0	0	-1	-2	0		107		36	22		106											3	T4.T07
T4.032	T4	2	2	0	0		7.68056		5		-2	-2	-2	-2	-2	-2	-2	-2	-2	-2	-2	-2	-2	-2	-2	-2	-2	-2	-18	0		52		16	3		82											3	T4.T05
T4.033	T4	2	2	1	0		7.40833		5		0	0	0	0	0	1	0	0	0	0	0	0	0	0	0	0	0	0	1	0		32		3	3		79		9		5	6	2	6	7	6		3
T4.034	T4	2	2	0	0		7.2				0	0	0	0	0	0	0	1	0	0	0	0	0	-1	0	0	0	0	1	0		30		9	2		78											3
T4.035	T4	2	2	0	0		7.86389				1	-1	-2	-2	-2	-2	-2	-2	0	-2	-2	-2	-2	-2	0	-2	-2	-2	-12	0		74		23	7		92											3	T4.T07
T4.036	T4	1	2	0	0		7.67222		4		0	0	-2	0	0	-2	0	-2	0	0	0	0	0	0	-1	-1	0	1	-6	0		61		22	21		86											3
T4.037	T4	1	2	0	0		7.18056		5		2	2	0	2	2	2	1	3	0	3	2	3	2	3	3	3	3	3	14	0		9		7	0		78											3	T4.T05
T4.038	T4	1	3	0	0		8.66389		5		2	0	0	1	1	0	0	2	-2	3	3	2	2	2	2	2	1	2	4	0		102		46	31		104											4	T4.T07
T4.039	T4	2	3	1	0		8.56389		2		3	2	0	2	2	3	2	2	0	0	0	0	0	0	0	0	0	0	16	1		20		23	10		79		5		6	6	2	5	8	5		4	T4.T09
T4.040	T4	1	3	0	0		8.03611				1	1	0	0	0	1	0	1	-2	-1	-1	-2	0	0	1	2	0	0	2	0		80		16	22		97											4	T4.T07
T4.041	T4	1	3	0	0						3	3	2	3	3	3	3	3	2	2	0	0	1	1	1	2	0	1	25	1		10		5	6													4	T4.T09
T4.042	T4	1	3	0	0		8.38611				2	2	1	1	2	2	1	2	1	2	0	0	1	1	2	1	0	1	14	1		53		24	6		92											4	T4.T09
T4.043	T4	2	3	1	0		8.59722		5		1	1	0	0	0	0	0	2	-2	0	0	0	0	0	1	1	0	1	2	0		98		31	16		89											4
T4.044	T4	1	3	0	0		8.3		7		0	-1	0	0	0	-1	0	1	-3	0	0	0	0	0	0	0	0	0	-4	0		144		49	30		106											4	T4.T07
T4.045	T4	2	3	1	0		7.9		7		2	1	-1	-1	0	0	0	1	-2	-1	-1	-1	-1	0	-1	-1	-1	-1	0	0		63		17	7		89		10		7	9	5	12	12	11		4	T4.T09
T4.046	T4	1	3	0	0						-2	2	2	1	0	2	-2	2	-1	1	1	1	0	0	2	2	2	3	4	1		8		1	1													4	T4.T09
T4.047	T4	1	3	0	0		8.13333		3		2	1	0	0	0	1	0	1	-2	1	1	0	0	0	0	0	0	0	3	0		62		17	11		85											4	T4.T09
T4.048	T4	1	3	1	0		8.08333		3		3	3	1	1	1	3	0	3	2	0	0	0	0	0	1	2	0	1	17	1		22		27	8		92		7		8	11	5	12	13	12		4	T4.T09
T4.049	T4	1	3	0	0		8.06667				0	0	1	0	0	0	0	1	-2	0	0	0	0	0	0	0	0	0	0	0		107		22	23		95											4	T4.T07
T4.050	T4	2	3	1	0		8.04167		5		-1	-1	-2	-3	-2	-1	-3	0	-2	-3	-3	-3	-3	-3	-3	-3	-3	-3	-15	0		141		16	20		98		11		7	9	3	8	10	8		4	T4.T07
T4.051	T4	1	3	1	0		8.08056		6		3	2	2	2	2	1	2	2	2	3	0	2	3	3	3	2	2	3	18	0		68		25	6		93		1		8	11	4	11	12	11		4	T4.T09
T4.052	T4	2	3	0	0		8.8		6		2	2	2	2	1	0	1	1	1	-1	2	0	0	-1	2	3	3	2	12	0		116		49	21		104											4	T4.T07
T4.053	T4	2	3	1	0		8.63333		5		1	0	0	0	0	0	0	0	1	0	0	0	0	0	0	0	0	0	2	0		53		10	6		71		8		4	4	2	5	6	3		4	T4.T09
T4.054	T4	1	3	1	0		8.60833		3		-1	-1	-1	1	1	0	0	-1	0	-2	-2	-2	-2	-2	-2	-2	-2	0	-2	0		83		20	16		82		6		6	6	3	6	9	6		4	T4.T07
T4.055	T4	1	3	0	0		8.55278		5		0	0	-1	-2	0	-1	-1	0	-2	3	0	2	0	2	0	1	0	0	-7	0		51		44	23		102											4	T4.T09
T4.056	T4	1	3	1	0		7.98889		5		3	3	0	3	3	3	3	3	2	3	2	2	0	2	2	2	0	0	23	0		52		15	16		84		8		7	9	3	8	10	8		4	T4.T09
T4.057	T4	1	3	1	0		8.28611		5		-3	-1	-2	-3	-3	-3	-2	0	0	0	0	-2	0	0	0	-2	-2	0	-17	0		153		36	17		103		14		6	7	6	13	12	10		4	T4.T07
T4.058	T4	2	3	1	0		8.43611		8		-1	-2	-2	-2	-2	-2	-2	-1	0	-2	-2	-2	-2	-2	-2	-2	-2	0	-14	0		98		25	7		85		8		6	7	4	11	10	8		4	T4.T09
T4.059	T4	2	3	1	0		7.99167		7		-3	-2	-2	-3	-2	-2	-2	-2	-2	-2	-2	-2	-2	-2	-2	-2	-3	-2	-20	0		153		49	22		108		7		5	6	6	13	11	9		4	T4.T09
T5.001	T5	1	1	0	0		6.33611				-1	0	-1	0	-1	0	-1	0	0	-1	-1	-1	0	0	0	-1	-1	0	-4	0		119		10	1		105											2	T5.T09
T5.002	T5	1	1	0	0		6.325				0	-1	-3	-2	-2	-2	-2	0	0	-2	-2	0	0	0	0	0	0	0	-12	0		16		8	0		89											2	T5.T05
T5.003	T5	1	1	0	0		6.13056		7		0	1	0	1	1	1	0	1	0	1	1	1	2	1	2	1	0	0	5	0		40		12	2		104											2	T5.T09
T5.004	T5	1	1	0	0		6.52222		6		1	0	0	0	1	0	1	1	1	1	0	0	0	1	1	1	1	1	5	0		78		14	1		93											2	T5.T09
T5.005	T5	1	1	0	0		6.66111		6		1	3	2	2	3	2	3	2	2	3	0	2	0	0	1	0	0	0	20	0		11		23	3		99											2	T5.T05
T5.006	T5	2	1	0	0		6.24444				0	0	0	0	0	0	0	0	0	0	0	0	-2	-2	-2	0	-2	0	0	0		7		14	1		89											2	T5.T05
T5.007	T5	1	1	0	0		6.25		5		0	0	-2	-1	0	0	0	-1	0	0	0	0	-1	-1	-1	-2	-2	0	-4	0		8		10	3		96											2	T5.T05
T5.008	T5	2	1	0	0		6.77222		5		0	-1	-1	-1	0	0	-1	-2		-1	-1	-2	-2	-2	-2	-2	-2	-2	-6	0		40		9	6		91											2	T5.T09
T5.009	T5	2	1	0	0		6.20556		7		-1	-3	0	-3	-3	-3	0	0	-1	0	0	0	0	-1	-1	-1	-1	-1	-14	0		55		23	2		106											2	T5.T05
T5.010	T5	1	1	0	0		6.48333		4		1	0	0	0	1	1	1	1	1	1	1	2	2	2	2	2	2	2	6	0		11		12	3		94											2	T5.T05
T5.011	T5	2	1	1	0		6.06667		4		0	0	0	0	1	0	0	1	0	0	-1	-1	-1	-1	0		0	0	2	0		68		13	3		97		7		7	10	4	13	11	12		2	T5.T05
T5.012	T5	2	1	1	0		6.68333		4		0	0	0	1	1	0	0	0	0	0	0	-2	-2	-2	0	-2	-2	-2	2	0		8		4	3		82		4		4	4	2	6	6	5		2	T5.T05
T5.013	T5	1	1	1	0		6.25556		5		-2	-1	0	0	0	-1	0	1	0	1	0	0	0	0	0	0	0	0	-3	0		11		7	0		87		11		6	9	3	11	9	9		2	T5.T09
T5.014	T5	1	1	1	0		5.96389		5		3	2	1	2	3	2	3	2	1	1	1	2	1	1	1	0	0	0	19	0		9		9	6		92		6		6	9	1	6	7	7		2	T5.T05
T5.015	T5	2	1	1	0		6.59167		5		-2	-2	-2	-2	-2	-2	-2	-2	-2	-2	-2	-2	-2	-2	-2	-2	-2	-2	-18	0		36		6	1		86		7		6	8	2	6	8	7		2	T5.T09
T5.016	T5	1	1	1	0		6.33889		7		2	1	0	0	1	1	1	1	1	0	0	0	0	0	0	0	0	0	8	0		7		5	1		89		9		5	7	2	8	7	7		2
T5.017	T5	2	1	1	0		6.41944		4		-2	-2	-2	-2	-2	-2	-2	-2	-2	-2	-2	-2	-1	-2	-1	-2	-2	-2	-18	0		37		10	5		92		13		6	9	3	11	9	9		2	T5.T09
T5.018	T5	1	1	1	0		6.51389		7		-2	-3	-3	-3	-2	-3	-2	-3	-3	-2	-2	0	0	0	0	-2	-2	-2	-24	0		94		35	23		118		10		5	6	4	12	9	8		2	T5.T09
T5.019	T5	2	1	0	0						1	0	0	1	1	0	0	0	0	0	0	0	0	0	0	0	0	0	3	0		11		9	3													2	T5.T09
T5.020	T5	2	1	1	0		6.35833		4		3	3	2	3	2	3	2	3	0	3	3	1	0	1	0	2	2	2	21	0		3		0	6		89		13		5	7	3	11	8	7		2	T5.T05
T5.021	T5	2	1	0	0		6.79444				0	0	0	-1	-1	0	0	0	0	0	0	0	0	0	0	0	0	0	-2	0		18		8	6		85											2	T5.T09
T5.022	T5	2	1	1	0		6.14722		5		0	0	0	0	0	0	0	0	0	0	0	0	0	0	0	0	0	0	0	0		10		8	1		96		6		5	7	0	5	5	5		2	T5.T09
T5.023	T5	1	1	0	0		6.35278				2	2	0	1	0	0	0	2	0	2	1	1	1	1	1	1	0	0	7	0		10		7	0		89											2	T5.T05
T5.024	T5	2	1	0	0		6.16389				2	2	1	2	2	2	2	2	0	1	1	0	0	0	0	0	0	0	15	0		13		5	0		88											2	T5.T09
T5.025	T5	2	1	1	0		6.50278		7		-2	-2	-2	-3	-2	-2	-1	-1	-2	-2	-2	-2	-2	-2	-1	-2	-2	-2	-17	0		125		18	18		108		13		6	8	4	12	10	10		2	T5.T05
T5.026	T5	2	1	0	0						0	-1	-1	-1	-1	-1	0	0	-1	-2	-2	-2	-3	-2	-2	-2	-2	-2	-6	0		20		17	9													2	T5.T05
T5.027	T5	2	2	0	0		7.38889		6		0	-1	0	0	0	0	0	0	0	0	0	0	0	0	0	0	0	0	-1	0		59		12	5		93											3	T5.T08
T5.028	T5	2	2	1	0		7.50278		5		-3	-3	-3	-3	-3	-3	-3	-3	-3	-3	-3	-3	-3	-3	-3	-3	-3	-3	-27	0		144		42	38		113		13		7	9	4	11	11	10		3	T5.T10
T5.029	T5	1	2	1	0		7.61111		7		0	-1	-2	-1	0	-1	-1	-1	-1	-2	-2	-2	-2	-2	-3	-2	-3	-2	-8	0		55		26	20		99		13		5	6	5	12	10	8		3	T5.T08
T5.030	T5	1	2	0	0		7.29722		4		1	0	0	0	1	0	0	0	0	0	0	0	0	0	1	1	0	0	2	0		18		15	4		79											3	T5.T06
T5.031	T5	1	2	0	0		7.30833		7		-1	-1	-1	0	0	-1	-1	-1	-1	-1	-1	-1	-1	-1	-1	-1	-1	-1	-7	0		65		32	23		106											3	T5.T08
T5.032	T5	1	2	0	0		7.81111		6		0	-1	-1	0	0	-1	-1	-1	-1	-1	-1	-2	-2	-2	-2	-2	-2	-1	-6	0		90		8	0		69											3	T5.T08
T5.033	T5	1	2	0	0																											45		23	11													3	T5.T06
T5.034	T5	2	2	0	0		7.91111		5																							119		30	25		89											3	T5.T06
T5.035	T5	1	2	0	0		7.56389		4																							21		16	10		80											3	T5.T06
T5.036	T5	1	2	0	0		7.12222		8																							89		29	14		101											3	T5.T10
T5.037	T5	1	2	0	0																											115		30	24													3	T5.T08
T5.038	T5	1	2	0	0		7.89722																									31		22	8		80											3	T5.T06
T5.039	T5	1	2	0	0		7.625		3																							63		16	15		88											3	T5.T06
T5.040	T5	2	2	0	0		7.46389																									45		10	3		78											3	T5.T06
T5.041	T5	2	2	0	0		7.67222		5																							71		16	11		97											3	T5.T06
T5.042	T5	1	2	1	0		7.11944		5		2	2	0	2	2	2	2	3	2	0	0	0	0	0	1	0	0	0	17	0		91		35	25		106		10		6	8	4	12	10	9		3	T5.T08
T5.043	T5	1	2	0	0		6.96389				0	-1	-1	-1	-1	-1	-1	0	0	0	0	0	0	0	0	-1	0	0	-6	0		138		58	42		128											3	T5.T08
T5.044	T5	1	2	1	0		7.01944		3		1	1	0	0	0	0	0	2	0	0	0	0	0	0	1	0	0	0	4	0		68		37	21		111		11		6	8	2	6	8	7		3	T5.T08
T5.045	T5	2	3	0	0		8.8		4		2	1	0	1	1	1	1	0	0	0	0	0	-1	0	-1	-1	-1	-1	7	0		54		34	16		93											4	T5.T13
T5.046	T5	2	3	0	0		8.51667				1	0	0	1	0	0	0	0	1	-1	-1	-1	-1	-1	-1	-1	-1	-1	3	0		69		29	15		90											4	T5.T11
T5.047	T5	1	3	0	0		8.775				2	0	0	0	1	0	0	1	0	0	0	0	1	0	1	2	0	1	4	0		63		33	19		92											4	T5.T11
T5.048	T5	2	3	0	0		8.41944		3		2	0	0	0	0	0	0	0	0	0	0	0	0	0	0	0	0	0	2	0		35		40	24		86											4	T5.T11
T5.049	T5	1	3	0	0		8.41944		3		2	1	0	1	1	1	1	1	1	0	0	0	0	0	0	0	0	0	9	0		63		24	11		81											4	T5.T11
T5.050	T5	2	3	1	0		8.26389		2		0	0	0	0	0	0	0	0	0	0	0	0	0	0	0	0	0	0	0	0		66		35	22		89		8		8	11	4	11	12	10		4	T5.T13
T5.051	T5	2	3	1	0		8.74722		7		1	0	0	0	0	0	0	0	0	0	0	0	0	0	0	0	0	0	1	0		80		46	23		91		12		5	4	4	9	9	6		4	T5.T13
T5.052	T5	1	3	0	0		8.05556		5		0	0	0	1	0	0	0	2	0	0	0	0	0	0	0	0	0	1	3	0		68		49	42		112											4
T5.053	T5	2	3	1	0		8.61667		5		1	-1	-2	-2	0	-1	-1	-2	-1	-2	-2	-2	-2	-2	-2	-2	-2	-1	-9	0		90		31	26		98		6		7	8	4	9	11	8		4	T5.T13
T5.054	T5	2	3	1	0		8.41944		7		-2	-2	-2	-2	-2	-2	-2	0	-2	0	0	0	2	0	2	1	0	1	-16	0		121		69	37		120		7		9	12	6	13	15	14		4	T5.T14
T5.055	T5	1	3	0	0		8.15833		7		2	1	0	0	0	1	1	2	0	0	0	0	0	0	0	0	0	2	7	0		51		36	14		85											4	T5.T11
T5.056	T5	1	3	1	0		8.72778		5		3	3	3	3	2	3	2	3	3	-1	2	0	-2	-2	-2	-2	-2	0	25	1		9		18	17		81		3		4	4	3	6	7	4		4	T5.T13
T5.057	T5	1	3	0	0		8.55556		3		1	0	-2	-1	0	0	-1	0	0	-2	-2	-1	-2	-2	-2	-2	-2	-2	-3	1		12		25	25		90											4	T5.T11
T5.058	T5	2	3	1	0		8.75		7		-3	-3	-3	-3	-3	-3	-3	-3	-3	-3	-3	-3	-3	-3	-3	-3	-3	-3	-27	0		123		35	34		103		9		8	10	3	6	11	8		4	T5.T14
T5.059	T5	1	3	1	0		8.95556		4		2	2	2	0	2	2	2	2	2	1	2	0	0	0	0	0	0	0	16	1		9		16	4		60		4		7	8	3	6	10	7		4	T5.T14
T5.060	T5	1	3	0	0		8.70833				-2	-2	-2	-2	-1	-1	-1	-1	-1	-2	-2	-2	-2	-2	-3	-2	-2	-2	-13	0		83		51	42		105											4	T5.T14
T5.061	T5	1	3	1	0		8.05		5		0	2	2	2	3	1	3	0	0	1	2	3	2	2	1	1	0	1	13	0		123		35	40		102		10		5	6	4	11	9	7		4	T5.T14
T5.062	T5	1	3	0	0		8.58889		5		2	2	0	1	0	1	1	1	0	0	0	0	0	0	0	0	0	0	8	0		41		22	12		87											4	T5.T11
T5.063	T5	2	3	0	0		8.31389		6		1	1	0	0	0	0	0	0	0	0	0	0	0	0	0	0	0	0	2	0		93		36	19		102											4	T5.T13
T5.064	T5	2	3	0	0		8.08611		5																					0		33		14	8		81											4
T5.065	T5	2	3	1	0		8.06111		5		0	0	0	0	0	0	0	0	0	0	0	0	0	0	0	0	0	0	0	0		71		8	13		84		8		10	13	4	11	14	13		4	T5.T11
T5.066	T5	2	3	0	0		7.99167		5		1	0	0	0	0	0	0	0	0	0	0	0	0	0	0	0	0	0	1	0		32		34	17		79											4	T5.T11
T5.067	T5	2	3	0	0		8.66389				0	-1	-1	-1	-1	-1	-1	-1	-1	-1	-1	-1	-1	-1	-1	-1	0	0	-8	0		128		65	55		117											4	T5.T13
T5.068	T5	1	3	1	0		8.8		4		3	2	1	0	1	2	1	2	1	2	0	0	0	1	0	0	0	0	13	1		13		32	9		89		9		6	6	3	6	9	6		4	T5.T11
T5.069	T5	2	3	0	0		8.35278				2	1	-1	0	1	0	0	0	0	0	0	-1	-1	0	0	-1	-1	-1	3	0		111																4	T5.T14
T5.070	T5	1	3	0	0		8.63056		5		0	1	0	0	0	0	0	0	0	1	0	0	0	0	0	0	0	0	1	0		83		34	32		97											4	T5.T13
T5.071	T5	2	3	1	0		8.69722		4		-2	-2	-3	-3	-3	-2	-2	-2	-3	-3	-3	-3	-2	-2	-2	-3	-3	-3	-22	0		91		34	18		94		8		7	8	4	9	11	8		4	T5.T11
T5.072	T5	1	3	0	0		7.925				2	1	0	1	1	1	0	2	1	0	0	0	0	0	1	0	0	0	9	1		64		27	18		90											4	T5.T13
T5.073	T5	1	3	0	0		8.51111		7		2	1	0	0	0	0	0	1	0	0	0	0	0	0	0	0	0	-1	4	0		66		21	22		87											4	T5.T13
T5.074	T5	2	3	0	0		8.13611				1	0	0	0	0	0	0	0	0	0	0	0	0	0	0	0	0	0	1	0		41		37	14		88											4	T5.T10
T5.075	T5	1	3	0	0		8.18611				0	0	0	0	0	0	0	1	0	0	1	0	1	1	1	0	0	0	1	0		116		38	35		120											4	T5.T13
T5.076	T5	1	3	1	0		8.20833		4		2	2	1	1	1	1	0	1	0	2	2	1	1	1	2	2	2	2	9	0		62		21	10		85		5		6	7	4	11	10	8		4	T5.T13
T5.077	T5	2	3	0	0		7.98056				-1	-2	-2	-2	-2	-2	-2	-2	-3	-2	-2	-2	-2	-2	-2	-2	-2	-1	-18	0		152		36	29		111											4	T5.T11
T5.078	T5	1	3	1	0		8.31111		5		0	-2	-2	-2	-2	-2	-2	-2	-1	-2	-2	-2	-2	-2	-2	-2	-2	-2	-15	0		108		32	40		106		10		8	11	3	8	11	9		4	T5.T13
T5.079	T5	2	3	0	0		9.02222				2	2	1	1	1	1	0	2	0	2	0	0	1	1	1	0	0	1	10	0		120		21	9		80											4	T5.T11
T5.080	T5	2	3	0	0		8.18333				-3	-3	-3	-3	-3	-3	-3	-3	-3	-3	-3	-3	-3	-3	-3	-3	-3	-3	-27	0		167		38	23		101											4	T5.T14
T5.081	T5	1	3	0	0		8.70556		6		0	-1	0	-1	-1	-1	0	0	0	-1	-1	-1	-1	-1	-1	0	0	0	-4	0		135		53	35		92											4	T5.T14
T5.082	T5	2	3	1	0		8.50278		3		1	0	0	0	0	0	0	0	0	0	0	0	0	0	0	0	0	0	1	0		73		33	21		98		12		5	4	2	5	7	4		4	T5.T11
T5.083	T5	2	3	0	0		8.12778		5		-2	0	0	0	-1	0	0	0	0	0	0	0	0	0	0	0	0	0	-3	0		68		36	22		87											4	T5.T11
T5.084	T5	1	3	0	0		8.25278				2	0	0	1	2	0	2	1	0	0	0	0	0	0	0	1	1	0	8	0		78		18	11		90											4	T5.T11
T5.085	T5	1	3	0	0		8.59444				2	0	0	0	0	0	0	1	0	0	0	0	0	0	0	0	0	0	3	0		16		41	22		95											4	T5.T10
T5.086	T5	1	3	1	0		8.42778		5		0	0	0	0	0	0	0	0	0	0	0	0	0	0	0	0	0	0	0	0		117		56	32		112		11		11	15	5	12	16	15		4	T5.T14
T6.001	T6	1	1	1	0		6.44167		3		2	2	0	2	1	2	2	3	1	2	2	0	1	0	2	2	2	2	15	0		3		6	1		88		10		8	13	2	8	10	10		2	T6.T05
T6.002	T6	2	1	1	0		6.10278		4		-3	-3	-3	-3	-3	-3	-3	-3	-3	-3	-3	-3	-3	-3	-3	-3	-3	-3	-27	0		141		30	10		115		10		5	7	4	13	9	9		2	T6.T05
T6.003	T6	2	1	0	0		6.33333		7		0	0	-2	-2	-1	-1	-1	0	-1	-1	-1	-1	-1	-1	0	-1	0	-1	-8	0		18		5	5		89											2	T6.T05
T6.004	T6	1	1	0	0						1	1	0	2	2	1	0	1	0	0	0	0	0	0	0	0	0	0	8	0		12		3	0													2	T6.T05
T6.005	T6	1	1	0	0		6.94722				0	0	0	1	0	0	0	1	0	0	0	0	0	0	2	1	-1	1	2	0		10																2	T6.T05
T6.006	T6	1	1	0	0		6.18889				2	2	3	3	3	3	3	3	2	3	3	1	0	1	2	2	2	2	24	0		0		1	1		93											2	T6.T05
T6.007	T6	1	1	0	0		5.97222				1	0	0	0	1	0	0	0	0	0	0	0	0	0	0	-1	-1	-1	2	0		12		4	2		94											2	T6.T05
T6.008	T6	2	1	1	0		6.75833		7		1	0	0	0	0	0	0	1	0	1	0	0	0	0	0	0	1	1	2	0		100		5	0		85		8		6	8	2	6	8	7		2	T6.T05
T6.009	T6	1	1	0	0		6.67778		7		3	3	2	1	2	2	2	3	1	3	3	2	0	1	3	2	2	2	19	0																		2	T6.T05
T6.010	T6	2	1	0	0		6.8		3		0	1	1	0	0	0	0	1	0	0	1	0	1	0	2	1	1	1	3	0		8		6	2		82											2	T6.T05
T6.011	T6	2	1	0	0		6.8		5		-1	-1	-2	0	-2	-3	-2	-2	-2	-2	-2	-2	-2	-2	-2	-2	-2	-2	-15	0		132		16	18		100											2	T6.T05
T6.012	T6	2	1	1	0		6.325		7		-3	-3	-3	-3	-3	-3	-3	-3	-3	-3	-3	-3	-3	-3	-3	-3	-3	-3	-27	0		13		19	16		98		9		6	9	2	8	8	7		2	T6.T05
T6.013	T6	1	1	0	0		6.30833				1	0	0	0	0	0	0	1	0	0	1	0	0	0	1	0	0	0	2	0		21		9	6		101											2	T6.T05
T6.014	T6	1	1	0	1		6.70833		7		-1	-1	-1	-1	-1	-1	-1	-1	-1	-1	-1	-1	-1	-1	-1	-1	-1	-1	-9	0		59		24	0		100											2	T6.T11
T6.015	T6	2	1	0	1		6.33333				-2	-2	0	-2	-1	-2	-2	-2	0	0	0	0	0	0	0	0	0	0	-13	0		91		22	10		97											2	T6.T11
T6.016	T6	1	1	0	1		6.11111		5		-1	-1	-1	-1	-1	-1	-1	-1	-1	-1	-1	-1	-1	-1	-1	-1	-1	-1	-9	0				5	0		92											2	T6.T06
T6.017	T6	2	1	0	1		6.12222				0	0	0	0	0	0	0	0	0	0	0	0	1	0	1	0	0	0	0	0		10		11	0		89											2
T6.018	T6	2	1	0	1		6.19167		6		-1	-1	0	-1	-1	-1	-1	-1	0	0	0	0	0	0	0	0	0	0	-7	0		43		14	2		99											2	T6.T04
T6.019	T6	1	1	1	1		6.8		7		-2	-2	-2	-2	-2	-2	-2	-2	-2	0	0	0	0	0	0	0	0	0	-18	0		29		15	12		95		9		6	8	2	6	8	7		2	T6.T11
T6.020	T6	1	1	0	1		6.19167		8		0	-1	0	0	0	-1	-1	0	0	0	0	0	0	0	0	0	0	0	-3	0		49		27	13		114											2	T6.T06
T6.021	T6	1	1	0	1		6.63611				-1	-1	1	2	2	2	2	2	2	2	2	3	3	3	3	3	3	3	11	0		19		16	4		90											2	T6.T04
T6.022	T6	2	1	0	1		6.41667		7		0	0	-1	0	0	0	-1	0	-1	0	0	0	0	0	0	0	1	0	-3	0		9		10	2		88											2	T6.T06
T6.023	T6	1	1	1	1		6.83889		7		-1	0	1	0	0	-2	0	0	0	0	0	0	0	0	0	0	0	0	-2	0		9		12	7		100		8		6	8	5	13	11	11		2	T6.T04
T6.024	T6	2	1	1	1		6.56667		8		0	0	0	0	0	0	0	0	0	0	0	0	0	0	0	0	0	0	0	0		6		14	3		90		9		6	9	3	11	9	9		2	T6.T04
T6.025	T6	1	1	0	1		6.05		6		0	-2	-2	-2	-2	-2	-2	-2	-2	-3	-3	-3	-3	-3	-3	-3	-3	-3	-16	0		6		26	18		126											2	T6.T06
T6.026	T6	1	1	1	1		6.53056		6		0	2	1	2	0	2	0	0	0	1	2	0	0	0	0	0	0	0	7	0		7		5	6		97		11		6	9	2	8	8	7		2	T6.T06
T6.027	T6	1	1	0	1		6.44167		6		0	0	0	-2	-1	-1	-1	-1	-1	-2	-2	0	-2	-2	-2	-2	-2	-2	-7	0		66		8	6		107											2	T6.T06
T6.028	T6	1	1	1	1		6.36389		7		-2	-2	-1	-3	-3	-3	-2	-1	-2	-2	-2	-1	0	0	0	-1	-1	-1	-19	0		25		2	6		101		10		9	15	5	15	14	15		2	T6.T11
T6.029	T6	2	1	0	1		6.77778		8		-2	-3	-3	-3	-2	-2	-2	-2	-2	-3	-3	-1	-3	-2	-2	-2	-3	-2	-21	0		6		5	8		90											2	T6.T11
T6.030	T6	2	1	0	1		6.75833				-3	-3	-3	-3	-3	-3	-2	-2	-3	-3	-3	-1	-3	-3	-3	-3	-3	-3	-25	0		129		10	12		104											2	T6.T04
T6.031	T6	1	1	0	1		6.94167				0	0	0	0	0	0	0	0	0	-1	-1	0	-1	0	0	0	0	0	0	0		82		6	6		84											2	T6.T06
T6.032	T6	2	1	1	1		6.7		7		0	0	1	1	0	0	0	0	0	1	1	0	2	0	0	0	1	2	2	0		60		5	7		90		2		5	6	2	6	7	6		2	T6.T06
T6.033	T6	1	1	0	1		6.56667				0	-1	-3	-2	-1	-1	-1	-1	-1	-2	-2	-1	-3	-1	-3	-3	-3	-3	-11	0		25		12	6		112											2	T6.T06
T6.034	T6	2	1	0	1						0	2	0	2	0	1	0	1	0	1	1	0	0	0	0	0	0	0	6	0																		2
T6.035	T6	2	1	1	1		6.16389		7		-3	-3	-3	-3	-3	-3	-3	-3	-3	-3	-3	-2	-3	-2	-3	-3	-3	-3	-27	0		138		6	12		113		12		7	10	5	15	12	13		2	T6.T11
T6.036	T6	2	1	0	1		6.525		7		-1	0	0	0	0	-2	-1	0	-3	0	0	-1	0	0	2	2	2	2	-7	0		107		16	6		111											2	T6.T04
T6.037	T6	1	1	1	1		6.76667		5		1	1	0	0	1	1	0	0	0	0	0	-1	-2	-2	-2	-2	-2	1	4	0		51		23	8		87		9		8	12	2	6	10	10		2	T6.T04
T6.038	T6	1	1	1	1		6.86111		8		-1	-1	-1	-3	-2	-3	-2	-2	-2	-2	-2	-2	-3	-2	-2	-2	-3	-1	-17	0		65		22	7		106		8		7	10	2	6	9	8		2	T6.T04
T6.039	T6	1	2	0	1		7.53056		7		0	1	0	1	0	1	0	0	0	0	0	0	-1	-1	-1	-1	-1	0	3	0		9		18	12		87											3	T6.T10
T6.040	T6	1	2	0	1		7.49722		8		1	0	0	0	0	1	0	1	0	0	0	0	0	0	0	0	0	0	3	0		12		23	13		98											3	T6.T10
T6.041	T6	2	2	0	1		7.36667		7		1	1	0	0	0	1	0	1	0	0	0	0	-1	-1	-1	-1	-1	0	4	0		9		30	20		92											3	T6.T10
T6.042	T6	1	2	1	1		7.81667		7		0	0	0	0	0	0	0	1	0	1	1	1	3	2	3	3	3	3	1	0		15		55	35		115		10		9	12	5	12	14	13		3	T6.T10
T6.043	T6	1	2	1	1		7.93333		3		3	0	0	1	2	1	2	0	0	0	0	0	0	0	0	0	0	0	9	0		29		20	18		92		5		7	9	4	11	11	9		3	T6.T10
T6.044	T6	1	2	0	1		7.12222		5		0	0	0	0	0	1	0	1	0	0	-3	-3	-2	-2	-2	-2	-2	-2	2	0		9		24	17		101											3	T6.T10
T6.045	T6	1	2	1	1		7.01389		5		1	3	1	3	0	3	0	2	0	1	1	2	2	1	1	1	1	1	13	0		5		9	9		90		5		6	8	4	12	10	9		3	T6.T07
T6.046	T6	2	2	0	1		7.38611		7		0	0	1	0	0	-1	0	3	0	3	3	3	3	3	3	3	3	3	3	0		94		29	11		101											3	T6.T10
T6.047	T6	2	2	1	0		7.50833		8		-2	-2	-2	-2	-2	-2	-2	0	-2	-2	-2	-2	-2	-2	0	-3	-2	-3	-16	0		89		16	14		82		9		6	8	3	9	9	8		3	T6.T07
T6.048	T6	2	2	1	0		7.81944		5		2	0	0	0	0	0	0	-1	-1	0	0	0	-2	0	0	-2	-2	0	0	0		13		12	1		86		1		6	7	2	5	8	6		3	T6.T07
T6.049	T6	1	2	1	0		8.01667		7		1	1	2	1	1	0	1	1	0	2	1	0	0	0	0	1	1	0	8	1		100		7	3		67		7		5	6	4	11	9	7		3	T6.T07
T6.050	T6	2	2	1	0		7.27778		7		-1	-2	0	-1	0	-1	-1	0	0	0	0	0	0	0	0	0	0	0	-6	0		69		23	20		107		9		5	6	4	12	9	8		3	T6.T08
T6.051	T6	2	2	0	0		7.53889				0	0	0	0	0	0	0	0	0	0	0	0	0	0	0	0	0	0	0	0		92		32	11		103											3	T6.T08
T6.052	T6	2	2	0	0		8.21389		8		0	0	1	0	0	0	0	0	0	0	0	0	0	0	0	1	2	2	1	1		96		12	2		81											3	T6.T07
T6.053	T6	2	2	0	0		7.34722				0	0	0	0	0	0	0	0	0	0	0	0	0	0	0	0	0	0	0	0		126		36	22		95											3	T6.T07
T6.054	T6	2	2	0	0		7.64444		7		0	0	0	0	-1	-1	-1	0	0	0	0	0	0	0	0	0	0	0	-3	0		72		7	3		66											3	T6.T07
T6.055	T6	2	2	1	0		7.46111		7		-1	-1	0	0	0	0	-1	-1	0	0	0	0	0	0	0	0	0	0	-4	0		24		26	9		78		11		7	10	4	12	11	10		3	T6.T07
T6.056	T6	1	2	0	0		7.65833				0	0	0	0	0	0	0	0	0	0	0	0	0	0	0	0	0	0	0	0		42		16	19		87											3	T6.T08
T6.057	T6	1	2	0	1		7.65278				1	1	0	0	0	0	0	2	0	1	1	2	2	2	2	0	0	1	4	0		18		32	11		107											3	T6.T10
T6.058	T6	1	2	0	1		7.05		7		0	0	0	0	0	0	0	1	0	0	0	0	0	0	0	0	0	0	1	0		97		26	10		82											3	T6.T11
T6.059	T6	2	2	1	1		7.16389		7		1	0	-1	0	0	0	0	0	0	0	0	0	-2	-1	0	0	0	0	0	0		146		30	20		110		8		7	10	4	12	11	11		3	T6.T10
T6.060	T6	2	2	0	1		7.48333				-1	-1	-1	-2	-1	-1	-1	0	0	-1	-1	-1	-1	-1	-2	-1	-1	0	-8	0		142		30	16		103											3	T6.T11
T6.061	T6	2	2	0	1		7.68056		5		1	1	0	0	0	1	0	1	0	0	0	0	0	0	1	0	0	0	4	0		42		49	28		110											3	T6.T10
T6.062	T6	2	2	1	1		7.91944		7		0	0	0	0	0	0	0	0	0	0	0	0	0	0	0	0	0	0	0	0		48		30	21		89		7		10	13	4	11	14	13		3	T6.T11
T6.063	T6	2	2	1	1		7.39444		8		2	1	0	1	0	1	0	1	0	0	0	0	0	0	1	0	0	1	6	0		25		20	13		92		5		10	14	4	12	14	14		3	T6.T10
T6.064	T6	1	2	0	0		7.01944		7		0	0	-1	0	2	0	1	0	0	0	0	0	0	0	0	0	0	0	2	0		118		22	2		109											3	T6.T08
T6.065	T6	2	2	0	0		7.34444		5		0	0	-1	0	0	0	0	0	0	0	0	0	0	0	0	0	0	0	-1	0		61		11	6		75											3	T6.T08
T6.066	T6	2	2	0	0		7.35278		7		0	0	-1	0	0	0	0	0	0	0	0	0	0	0	0	0	0	0	-1	0		76		16	3		84											3	T6.T07
T6.067	T6	1	2	0	0		7.15		7		1	1	0	0	0	0	1	1	0	2	2	1	0	1	0	0	0	0	4	0		124		18	7		98											3	T6.T08
T6.068	T6	2	2	1	0		7.70556		5		0	0	-1	0	0	0	0	0	0	0	0	0	0	0	0	0	0	0	-1	0		18		6	6		78		9		5	6	2	5	7	5		3	T6.T08
T6.069	T6	1	3	1	0		8.18611		5		0	0	0	0	0	0	0	0	0	0	0	0	0	0	0	0	0	0	0	0		110		33	32		103		9		9	12	3	8	12	11		4	T6.T09
T6.070	T6	2	3	0	0		8.23611				1	0	0	0	1	0	1	0	0	0	0	0	0	0	0	0	0	0	3	0		39		11	6		80											4	T6.T09
T6.071	T6	1	3	0	0		8.53889				1	0	0	1	-1	0	-1	1	0	1	0	0	0	0	0	1	0	0	1	0		50		21	9		88											4	T6.T09
T6.072	T6	2	3	0	0		8.94444				1	1	0	0	1	0	1	1	0	0	0	0	0	0	2	1	0	1	5	0		13		16	7		68											4	T6.T09
T6.073	T6	2	3	0	0		8.61111				-2	-2	-3	-2	-2	-2	-2	-2	-2	-2	-2	-3	-3	-3	-3	-3	-3	-3	-19	0		114		20	10		79											4	T6.T08
T6.074	T6	2	3	0	0		8.75278		5		2	-1	-1	-1	-2	-2	-2	-1	-2	-2	-2	-2	-2	-2	-2	-2	-2	-2	-10	0		87		36	31		97											4	T6.T12
T6.075	T6	1	3	1	0		8.10556		5		2	2	0	2	2	2	2	2	0	2	1	0	2	0	2	0	0	0	14	0		62		26	19		94		6		7	9	5	12	12	11		4	T6.T09
T6.076	T6	2	3	1	0		8.63333		7		-2	-3	-2	-3	-3	-3	-3	-3	-3	-3	-3	-3	-3	-3	-3	-3	-3	-3	-25	0		49		27	20		83		9		8	10	4	9	12	10		4	T6.T12
T6.077	T6	2	3	1	0		8.56389		6		1	0	0	0	0	0	0	0	0	0	0	0	0	0	0	0	0	0	1	0		80		28	12		89		1		6	7	3	8	9	7		4	T6.T09
T6.078	T6	2	3	0	0		8.35				1	1	-2	2	2	2	2	0	1	0	-1	-1	-1	-1	-1	0	-1	-1	9	0		29		29	9		81											4	T6.T09
T6.079	T6	1	3	0	0		8.09722		7		1	1	0	1	1	1	1	1	1	1	1	0	1	1	1	0	0	0	8	0		94		45	32		111											4	T6.T12
T6.080	T6	1	3	1	0		8.09722		7		3	3	3	3	3	3	3	3	3	3	3	3	0	2	0	0	1	1	27	0		103		29	19		105		6		10	13	3	8	13	12		4	T6.T09
T6.081	T6	2	3	0	0		8.14722				1	0	0	0	0	0	0	0	0	0	0	0	0	0	0	0	0	0	1	0		70		18	9		78											4	T6.T09
T6.082	T6	1	3	0	0		8.86944		7		1	0	0	0	1	0	1	1	0	1	0	0	0	0	0	0	0	0	4	0		53		76	63		115											4	T6.T09
T6.083	T6	2	3	0	0		8.86944		7		-1	-1	0	0	0	0	0	0	0	0	0	0	0	0	0	-2	-1	-2	-2	0		56		42	23		92											4	T6.T12
T6.084	T6	2	3	0	0		8.01111				1	0	0	0	1	0	1	1	1	0	0	0	0	0	0	0	0	0	5	0		107																4	T6.T12
T6.085	T6	1	3	1	0		8.28889		6		0	0	0	0	0	0	1	1	0	0	0	0	0	0	0	0	0	0	2	0		135		41	22		96		10		6	7	4	11	10	8		4	T6.T12
T6.086	T6	2	3	0	0		8.49722		7		0	0	0	1	0	1	0	1	0	0	0	0	0	0	1	0	0	0	3	0		81		25	13		82											4	T6.T12
T6.087	T6	1	3	0	0		8.02222		7		-1	-2	-2	-2	0	-3	0	0	-2	-1	0	0	0	-1	0	-3	-2	-3	-12	0		123		47	31		105											4	T6.T12
T6.088	T6	2	3	0	0		8.38611				1	1	0	1	0	0	0	0	0	0	0	0	0	0	0	-2	-1	-1	3	0		54		9	10		77											4	T6.T09
T6.089	T6	1	3	1	0		8.82778		7		2	1	-2	2	2	0	2	2	1	2	1	0	0	0	1	0	-1	-1	10	0		111		25	11		77		1		6	6	5	11	11	8		4	T6.T12
T6.090	T6	2	3	0	0		8.40556				2	0	0	0	1	0	1	0	0	0	0	0	0	0	0	0	0	0	4	0		140		29	15		87											4	T6.T09
T6.091	T6	2	3	0	1		8.57222		7		-1	0	-2	-2	-2	-1	-2	0	-2	-1	-1	-1	-1	-1	0	-1	-1	-1	-12	0		126		43	17		97											4	T6.T13
T6.092	T6	1	3	0	1		8.70556		8		2	1	0	1	1	1	0	2	0	0	0	0	0	0	0	0	0	0	8	0		72		25	11		88											4	T6.T13
T6.093	T6	1	3	1	1		8.74167		7		-2	-1	-2	-2	-2	-2	-2	0	-2	-2	-2	-1	-2	-1	-1	-2	-2	-2	-15	0		113		49	28		106		13		9	10	5	11	14	12		4	T6.T14
T6.094	T6	2	3	0	1		8.15556				0	0	-1	-1	-1	-1	-1	0	-1	0	0	0	0	0	0	0	0	0	-6	0		115		23	27		103											4
T6.095	T6	2	3	0	1		8.43056				1	0	0	0	0	0	0	0	0	0	0	0	0	0	0	0	0	0	1	0		64		35	25		93											4	T6.T13
T6.096	T6	2	3	0	1		8.01944		7		0	-1	-1	-1	-1	-1	-2	0	-2	1	1	0	0	0	1	1	0	1	-9	0		126		44	25		110											4	T6.T14
T6.097	T6	1	3	1	1		8.07778		8		0	0	0	0	0	0	0	0	-1	0	0	1	1	1	0	0	0	0	-1	0		182		42	32		102		8		8	11	6	13	14	13		4	T6.T13
T6.098	T6	1	3	0	1		8.04722		8		1	-1	-1	-2	-2	-2	-2	0	-2	0	0	0	0	0	0	2	2	2	-11	0		33		54	39		99											4	T6.T13
T6.099	T6	2	3	0	1		8.49167		7		-2	-2	-2	-2	-2	-2	-2	0	-2	-2	-2	-2	-2	-2	-1	-2	-2	-2	-16	0		117		54	30		113											4	T6.T13
T6.100	T6	1	3	1	1		8.93611		7		-1	-2	-2	-2	-2	-2	-2	0	-2	-2	0	0	0	0	0	0	0	0	-15	0		78		37	24		87		8		7	8	4	9	11	8		4	T6.T14
T6.101	T6	1	3	1	1		8.65278		6		1	0	-1	1	0	0	0	0	1	-1	-1	-2	-2	-1	-2	-2	-2	-2	2	0		126		49	31		111		8		7	8	6	13	13	11		4	T6.T13
T6.102	T6	2	3	0	1		8.93333				-2	-2	-2	-2	-2	-2	-2	-2	-3	-3	-2	-3	-2	-2	0	0	-1	0	-19	0		104		32	32		96											4	T6.T13
T6.103	T6	1	3	0	1		8.92778		5		1	2	0	2	-1	2	-2	2	0	2	0	0	0	0	1	0	0	1	6	0		42		29	23		87											4	T6.T09
T6.104	T6	1	3	1	1		8.87778		7		-2	-2	-2	-2	-1	-2	-1	0	-2	-2	-2	-2	-2	-2	-1	-1	-1	-1	-14	0		82		31	32		96		3		6	6	4	9	10	7		4	T6.T13
T6.105	T6	1	3	1	1		8.85		8		3	2	1	2	1	2	2	3	2	2	3	0	0	1	0	0	0	0	18	0		52		27	15		86		4		7	8	2	5	9	6		4	T6.T13
T6.106	T6	2	3	1	1		8.025		4		0	1	1	1	1	1	2	2	2	1	1	0	0	0	0	0	0	0	11	0		88		40	14		104		9		6	7	3	8	9	7		4	T6.T13
T6.107	T6	2	3	0	1		8.89167		7		0	-1	-2	-2	-2	-1	-2	-2	-2	-2	-2	-2	-2	-2	-2	-2	-2	-2	-14	0		109		24	19		81											4	T6.T13
T6.108	T6	2	3	1	1		8.05833		8		-1	-2	-3	-2	-3	-3	-2	-1	-2	-3	-2	-3	-3	-3	-1	-2	-3	-3	-19	0		156		49	35		110		11		8	11	3	8	11	9		4	T6.T14
T6.109	T6	1	3	0	1		8.95				-1	-2	-1	-3	-2	-3	-2	-3	-3	-3	-3	-3	-3	-3	-3	-3	-3	-3	-20	0		96		0	46		93											4	T6.T13
T6.110	T6	2	3	1	1		8.2		7		0	-1	-2	-2	-2	-3	-3	-3	-3	-2	-1	-3	-3	-3	-1	-2	-3	-2	-19	0		146		34	22		103		7		11	15	4	11	15	14		4	T6.T14
T6.111	T6	2	3	1	1		8.00556		8		1	2	2	2	0	2	0	3	1	2	3	0	1	2	3	2	0	2	13	0		93		23	7		93		10		7	9	4	11	11	9		4	T6.T13
T6.112	T6	2	3	0	1				8		-3	-3	-3	-3	-3	-3	-3	-3	-3	-3	-3	-3	-3	-3	-3	-3	-3	-3	-27	0																		4
T6.113	T6	2	3	0	1		8.83056				1	0	0	0	0	0	0	0	0	0	0	0	0	0	0	0	0	0	1	0		75		25	8		77											4
T6.114	T6	1	3	0	1		8.64444		7		1	1	0	0	0	0	1	1	1	1	1	1	1	1	1	1	1	1	5	0		32		38	34		94											4	T6.T13
T7.001	T7	1	1	1	0		6.11389		5		2	2	0	2	1	1	0	2	0	0	0	0	0	1	2	2	1	1	10	0		12		4	7		103		13		7	10	4	13	11	12		2	T7.T07
T7.002	T7	2	1	1	0		6.47222		4		0	0	0	0	1	1	0	1	0	0	0	0	0	0	1	0	0	0	3	0		9		7	0		89		8		6	9	4	13	10	10		2	T7.T08
T7.003	T7	2	1	0	0		6.35833				1	1	0	0	1	0	0	1	0	0	0	0	1	0	1	0	0	0	4	0		22		7	0		85											2	T7.T08
T7.004	T7	1	1	0	0		6.92222		4		0	1	2	1	0	1	0	2	0	1	1	2	2	2	3	2	2	2	7	0		21		7	3		81											2	T7.T08
T7.005	T7	1	1	1	0		6.23056		7		1	0	0	0	1	0	1	1	0	2	1	1	0	2	2	1	2	2	4	0		44		4	4		93		9		6	9	3	11	9	9		2	T7.T08
T7.006	T7	1	1	1	0		6.89167		8		-2	-3	-2	-3	-2	-3	-2	-2	-2	-2	-2	-1	-1	-1	0	0	0	0	-21	0		65		17	9		104		14		10	14	3	9	13	13		2	T7.T08
T7.007	T7	1	1	1	0		6.04444		5		2	1	1	2	3	3	3	2	0	2	1	2	2	2	1	2	1	2	17	0		11		5	6		92		3		7	10	2	8	9	9		2	T7.T08
T7.008	T7	2	1	1	0		6.41944		4		0	-1	0	-1	0	0	0	-1	-1	-1	-1	-1	-1	-1	-1	-1	-1	-1	-4	0		66		12	7		102		6		7	10	4	13	11	12		2	T7.T08
T7.009	T7	1	2	0	0		7.84444				1	0	-1	0	0	0	0	-1	-1	-1	-1	-1	-1	-1	-1	-1	-1	0	-2	0		31		12	8		80											3	T7.T04
T7.010	T7	1	2	0	0		7.175		6		-1	0	0	0	0	0	0	0	-2	0	-1	0	0	0	1	1	0	0	-3	0		86		25	19		102											3	T7.T04
T7.011	T7	2	2	0	0		7.06389				0	0	-2	-2	-1	-1	0	0	0	-1	-1	0	-1	-1	0	0	0	0	-6	0		139		28	16		107											3	T7.T04
T7.012	T7	2	2	1	0		7.53333		8		-2	-2	-2	-2	-2	-2	-2	-1	0	0	0	-2	-2	0	-1	0	0	0	-15	0		81		13	13		96		5		6	8	3	9	9	8		3	T7.T04
T7.013	T7	1	2	1	0		7.56389		7		-1	0	-1	0	0	0	0	0	0	-2	-2	0	-2	-1	-2	-2	-2	0	-2	0		81		13	4		100		11		7	10	4	12	11	10		3	T7.T04
T7.014	T7	2	2	0	0		8.04722		5		0	-1	0	-2	0	-2	0	0	0	0	0	0	-1	-1	0	0	-1	0	-5	0		88		29	17		95											3
T7.015	T7	1	2	0	0		7.75556		5		0	0	-1	-1	-1	-1	-1	0	-1	-1	-1	0	-1	0	0	-1	-1	0	-6	0		69		13	9		94											3	T7.T04
T7.016	T7	2	2	0	0		7.18889		5		-1	-1	-1	-1	-1	-1	-1	0	-1	-1	-1	-1	-1	-1	0	-1	-1	-1	-8	0		54		20	6		96											3	T7.T09
T7.017	T7	1	2	1	0		7.39722		5		0	2	2	0	0	1	0	2	0	2	0	1	1	1	3	2	2	2	7	0		63		23	5		86		12		7	10	3	9	10	9		3	T7.T09
T7.018	T7	2	2	1	0		7.43611		4		-2	-2	-2	-2	-2	-2	-2	-2	-2	-2	-2	-2	-2	-2	-2	-2	-2	-2	-18	0		109		26	6		96		13		6	8	4	12	10	9		3	T7.T04
T7.019	T7	1	2	1	0		6.95		5		0	0	0	-1	1	0	1	0	-1	-1	-1	-1	-1	-1	-1	-1	-1	-1	0	1		12		18	9		85		7		7	10	3	9	10	9		3	T7.T04
T7.020	T7	1	2	1	0		6.94444		7		0	1	0	1	0	0	0	3	0	2	0	0	1	0	2	2	2	1	5	0		115		26	20		115		5		7	10	3	9	10	9		3	T7.T09
T7.021	T7	2	2	1	0		7.49444		2		-3	-2	-2	-2	-2	-2	-2	0	-2	0	0	-1	0	0	0	0	0	0	-17	0		134		29	11		91		13		7	10	2	6	9	8		3	T7.T09
T7.022	T7	2	3	1	0		8.39722		7		-3	-3	-3	-3	-3	-3	-3	-2	-2	-3	-3	-2	-2	-3	-2	-2	-3	-2	-25	0		114		51	42		115		9		10	13	6	13	16	15		4	T7.T05
T7.023	T7	2	3	1	0		8.79444		5		-3	-3	-3	-3	-3	-2	-3	-2	-2	-3	-3	-3	-3	-3	-3	-2	-2	-2	-24	0		115		29	17		78		6		10	12	4	9	14	12		4	T7.T05
T7.024	T7	1	3	0	0		8.92222				1	2	0	1	3	1	3	3	0	1	1	1	1	1	2	2	1	1	14	0		108		34	29		99											4	T7.T05
T7.025	T7	2	3	1	0		8.13889		1		0	0	0	0	0	0	0	0	0	0	0	0	0	0	0	0	0	0	0	0		72		24	15		90											4
T7.026	T7	2	3	0	0		8.83333		5		-1	-1	-1	-1	-1	0	0	0	-1	0	-1	-1	-1	-1	0	-1	-1	-1	-6	0		62		31	16		89											4	T7.T05
T7.027	T7	2	3	0	0		8.30556		5		-1	-1	-1	-2	-2	-2	-2	-1	-1	-1	-1	-1	-1	-1	-1	-2	-1	-1	-13	0		122		36	22		97											4	T7.T05
T7.028	T7	1	3	1	0		8.33056				2	2	0	2	1	1	1	1	0	1	1	0	0	0	0	0	0	0	10	0		59		25	28		91		8		6	7	5	12	11	9		4	T7.T05
T7.029	T7	2	3	0	0		7.98333		7		-2	-2	-2	-2	-2	-2	-2	-1	-2	-2	-2	-2	-2	-2	-2	-2	-2	-2	-17	0		104		30	21		105											4	T7.T10
T7.030	T7	1	3	1	0		8.09167		6		-2	-2	-2	-2	-2	-2	-2	-1	-2	-2	-2	-2	-2	-2	-2	-2	-2	-2	-17	0		131		42	23		104		9		7	9	3	8	10	8		4	T7.T05
T7.031	T7	1	3	0	0		8.85		3		0	1	0	0	1	0	1	1	1	0	0	0	0	0	0	0	0	0	5	0		96		30	25		89											4	T7.T10
T7.032	T7	1	3	1	0		8.80556		6		2	2	0	0	1	1	1	2	1	2	2	0	1	1	2	2	1	1	10	0		124		34	32		93		11		6	6	3	6	9	6		4	T7.T05
T7.033	T7	2	3	0	0		8.66944		5		-2	-2	-2	-2	-2	-2	-2	-1	-2	-1	-1	-1	-1	-1	-1	-2	-2	-2	-17	0		90		33	23		92											4	T7.T05
T7.034	T7	1	3	1	0		8.37778		5		2	2	0	2	1	1	1	1	1	0	0	0	0	0	0	0	0	0	11	1		34		23	18		83		7		7	9	4	11	11	9		4	T7.T09
T7.035	T7	2	3	0	0		8.15278		5		1	-1	-2	-2	-2	-2	-2	-2	-2	-2	-2	-2	-2	-2	-2	-2	-2	-2	-14	0		74		23	23		96											4	T7.T10
T7.036	T7	2	3	0	0		8.12222		5		-1	-1	-1	-1	-2	-2	-2	-2	-2	-3	-3	-3	-3	-3	-3	-3	-3	-3	-14	0		89		30	22		88											4	T7.T05
T7.037	T7	1	3	1	0		8.45556		5		1	1	0	0	0	0	0	1	0	1	1	0	1	0	2	2	0	0	3	1		72		35	27		102		13		6	7	3	8	9	7		4	T7.T09
T7.038	T7	1	3	1	0		8.76667		5		1	-1	-2	-2	-2	-2	-2	-2	-2	-1	-2	-2	0	0	0	1	-2	-2	-14	0		69		29	28		95		11		6	6	4	9	10	7		4	T7.T10
[truncated: 63 more columns]
